# Supplementary material for: Proteome‐Wide Mendelian Randomization Identifies Candidate Causal Proteins for Cardiovascular Diseases
Source: Adv Genet (Hoboken). 2025 Mar 10;6(2):2500003. doi: 10.1002/ggn2.202500003 (PMC12245532; doi:10.1002/ggn2.202500003)
Supplement: Supplementary file 3 — Supporting Information [file GGN2-6-2500003-s002.xlsx]

## Sheet: List
Supplementary Tables
Proteome-wide Mendelian randomization identifies candidate causal proteins for cardiovascular diseases
Li et al.
Item	Title
Table S1	Cardiovascular disease definition and sample sizes
Table S2	Annotation of all significant proteins with their druggability and clinical implication
Table S3	Annotation of biological functions of protein targets
Table S4	Annotation of biological functions of protein biomarkers
Table S5	Full results for Forward-MR in cardiovascular disease
Table S6	Full results for Reverse-MR in cardiovascular disease
Table S7	Full results for phenome- and proteome-wide bi-directional MR
Table S8	Enrichment of biological function groups of targets across disease categories
Table S9	Pleiotropy of biological function groups of targets across disease categories
Table S10	Horizontal pleiotropy by analyzing the MR-Egger intercepts
Table S11	FinnGen validation
Table S12	MR-PRESSO sensitivity analysis
Table S13	GSMR sensitivity analysis
Table S14	MRBEE Multivariable MR analysis
Table S15	Statistical colocalization analysis for significant proteins with cis-pQTLs
Table S16	Cardiac cell type specificity of expression of potential therapeutic targets
Table S17	Differential expression of potential therapeutic targets in failing hearts with DCM and HCM

## Sheet: Table S1
Supplementary Table 1: Cardiovascular disease definition and sample sizes
Full GWAS summary statistics (sumstats) for the 19 cardiovascular diseases are downloaded from Sakaue, S. et al. (PMID: 34594039), and instrumental variables (IVs) for dilated and hypertrophic cardiomyopathy are derived from Tadros R. et al. (PMID: 33495596)
Abbreviations: UKBB: UK Biobank, BBJ: Biobank Japan, NL: Netherlands, RBH: Royal Brompton and Harefield Hospitals, Canada: CAN. Full description of the studies included in the meta-analyses are illustrated in the two papers mentioned above.
Phenotype	ICD10	phecode	FinnGen_endpoint	n_cases (European)	n_controls (European)	Meta-analysis strata (European)	n_cases (Asian)	n_controls (Asian)	Meta-analysis strata (Asian)
Angina pectoris	I20	411.3	I9_ANGINA	30025	440906	UKBB + FinnGen	14007	145158	BBJ
Unstable angina pectoris	I20.0	411.1	I9_UAP	9481	446987	UKBB + FinnGen	5891	146214	BBJ
Stable angina pectoris	I20.9	411.3	NA	17894	325132	UKBB	18833	146214	BBJ
Myocardial infarction	I21/I22/I23/I24/I25	411.2	I9_MI	20917	440906	UKBB + FinnGen	14992	146214	BBJ
Pericarditis	I30	420.2	I9_PERICARD	1795	453370	UKBB + FinnGen	89	177745	BBJ
Cardiac valvular disease	I34/I35	394	I9_VHD	25070	440457	UKBB + FinnGen	1995	176731	BBJ
Myocarditis	I40/I41/I51.4	420.1	I9_MYOCARD	633	427278	UKBB + FinnGen	102	177745	BBJ
Dilated cardiomyopathy (full sumstats)	I42.0	425.1	NA	17894	325132	UKBB	417	177745	BBJ
Hypertrophic cardiomyopathy (full sumstats)	I42.1/I42.2	425.11	I9_HYPERTROCARDMYOP	507	489220	UKBB + FinnGen	383	177745	BBJ
Dilated cardiomyopathy (IVs)	-	-	-	5521	397323	NL + RBH + CAN	-	-	-
Hypertrophic cardiomyopathy (IVs)	-	-	-	1733	6628	Esslinger et al + Aragam et al + Meder et al	-	-	-
Ventricular arrhythmia	I47.2/I49.0/I49.3	427.12/427.41	NA	1018	327198	UKBB	1673	155540	BBJ
Atrial flutter/fibrillation	I48	427.2	I9_AF	29212	400539	UKBB + FinnGen	4150	155540	BBJ
Chronic heart failure	I50.0	428.1/428.2	I9_HEARTFAIL	14262	471898	UKBB + FinnGen	10540	168186	BBJ
Subarachnoid hemorrhage	I60	430.1	I9_SAH	1693	471562	UKBB + FinnGen	1203	152022	BBJ
Intracerebral hemorrhage	I61	430.2	I9_ICH	1935	471578	UKBB + FinnGen	1456	152022	BBJ
Ischemic stroke	I63	433.1/433.2	I9_STR_EXH	11929	472192	UKBB + FinnGen	22664	152022	BBJ
Cerebral aneurysm	I67.1	433.5	I9_ANEURYSM	945	472738	UKBB + FinnGen	3132	152022	BBJ
Unruptured cerebral aneurysm	I67.1	433.5	I9_ANEURYSM	945	472738	UKBB + FinnGen	91	152022	BBJ
Peripheral arterial disease	I73.9	443.9	I9_PAD	7114	475964	UKBB + FinnGen	4112	173601	BBJ
Varicose	I83	454.1	I9_VARICVE	22037	437665	UKBB + FinnGen	474	178252	BBJ

## Sheet: Table S2
Supplementary Table 2: Annotation of all significant proteins with their druggability and clinical implication
All 231 significant proteins from Forward- (cis or cis- + trans-pQTLs-based) and Reverse-MR in EUR and EAS ancestries
Proteins that are associated with CVD or CVD-related traits or clinically implicated with CVD are labeled in green, and proteins that have CV drugs approved or under clinical development are highlighted in bold.
CVD: cardiovascular disease, DGI: Drug-Gene Interactions
				Druggability										Disease pathogenicity
Protein-CVD				DGI				DrugCentral			PharmGKB			GWAS Catalog	ClinGen				ClinVar
Protein Name	Protein Full Name	UniProt ID	Cardiovascular Disease Name	drug_name	drug_concept_id	interaction_types	interaction_group_score	TARGET_CLASS	DRUG_NAME	ACTION_TYPE	Drug_name	Phenotype_name	action_type	MAPPED_TRAIT	DISEASE_NAME	MONDO_ID	MOI	CLASSIFICATION	ReportedPhenotype	ClinicalSignificance	ReviewStatus
APOE	Apolipoprotein E	P02649	Angina pectoris|Myocardial infarction|Stable angina pectoris|Unstable angina pectoris|Intracerebral hemorrhage	-	-	-	-	-	-	-	atorvastatin	coronary disease;hyperlipidemias	efficacy;efficacy	high density lipoprotein cholesterol measurement|total cholesterol measurement|mental deterioration|beta-amyloid 1-42 measurement|alzheimer disease|amyloid-beta measurement|clinical and behavioural ideal cardiovascular health|lewy body dementia|lewy body dementia measurement|parental longevity|cingulate cortex measurement|reticulocyte count|red blood cell distribution width|platelet count|t-tau m…	-	-	-	-	apoe2 variant|apoe2-dunedin|apoe3 isoform|apoe3 variant|apoe3(-)-freiburg|apoe4 variant|apoe4(+)|apoe4(-)-freiburg|apoe5 variant|abnormal circulating lipid concentration|alzheimer disease|alzheimer disease 2|alzheimer disease 3, protection against, due to apoe3-christchurch|cardiovascular phenotype|coronary artery disease, severe, susceptibility to|familial hypercholesterolemia|familial type 3 hy…	pathogenic|pathogenic|pathogenic|pathogenic|pathogenic|pathogenic|pathogenic|pathogenic|pathogenic|likely pathogenic|established risk allele|pathogenic|protective|pathogenic|risk factor|likely pathogenic|pathogenic|pathogenic|pathogenic|pathogenic|pathogenic|pathogenic|pathogenic|risk factor|pathogenic	no assertion criteria provided|no assertion criteria provided|no assertion criteria provided|no assertion criteria provided|no assertion criteria provided|no assertion criteria provided|no assertion criteria provided|no assertion criteria provided|no assertion criteria provided|criteria provided, single submitter|no assertion criteria provided|no assertion criteria provided|no assertion criteria …
C1R	Complement C1r subcomponent	P00736	Angina pectoris|Stable angina pectoris	nafamostat	chembl:CHEMBL273264	inhibitor	5.79	Enzyme	nafamostat	inhibitor	-	-	-	cerebrospinal fluid biomarker measurement	-	-	-	-	ehlers-danlos syndrome|ehlers-danlos syndrome, periodontal type 1|ehlers-danlos syndrome, periodontal type 2	likely pathogenic|pathogenic|likely pathogenic	no assertion criteria provided|criteria provided, single submitter|no assertion criteria provided
C2	Complement C2	P06681	Angina pectoris|Atrial flutter/fibrillation|Cardiac valvular disease|Ischemic stroke|Myocardial infarction|Pericarditis|Peripheral arterial disease	-	-	-	-	-	-	-	-	-	-	systemic lupus erythematosus|glomerular filtration rate|skin aging measurement|rosacea severity measurement|intelligence|cancer|coffee consumption measurement|age-related macular degeneration|testosterone measurement|coronary artery disease|lean body mass|hepatocellular carcinoma|economic and social preference|platelet aggregation|self reported educational attainment|response to vaccine|mosquito …	-	-	-	-	age related macular degeneration 14|c2 deficiency, type i|c2 deficiency, type ii|complement component 2 deficiency	pathogenic|pathogenic|pathogenic|pathogenic	no assertion criteria provided|no assertion criteria provided|no assertion criteria provided|criteria provided, single submitter
CA11	Carbonic anhydrase-related protein 11	O75493	Angina pectoris|Myocardial infarction|Peripheral arterial disease	-	-	-	-	-	-	-	-	-	-	-	-	-	-	-	-	-	-
CELSR2	Cadherin EGF LAG seven-pass G-type receptor 2	Q9HCU4	Angina pectoris|Myocardial infarction|Stable angina pectoris	-	-	-	-	-	-	-	-	-	-	high density lipoprotein cholesterol measurement|total cholesterol measurement|low density lipoprotein cholesterol measurement|myocardial infarction|coronary artery disease|c-reactive protein measurement|response to statin|ldl cholesterol change measurement|sleep duration|heel bone mineral density|serum metabolite measurement|heart failure|vitamin d measurement|body height|physical activity|non-h…	-	-	-	-	global developmental delay|intellectual disability|orofacial-digital syndrome iii|tracheoesophageal fistula	likely pathogenic|likely pathogenic|likely pathogenic|likely pathogenic	criteria provided, single submitter|criteria provided, single submitter|no assertion criteria provided|no assertion criteria provided
CTSS	Cathepsin S	P25774	Angina pectoris|Stable angina pectoris	petesicatib|odanacatib	chembl:CHEMBL4297638|chembl:CHEMBL481611	inhibitor|inhibitor	31.83|7.96	-	-	-	-	-	-	fat body mass|basal cell carcinoma|bmi-adjusted waist-hip ratio|lymphocyte percentage of leukocytes|mean platelet volume|coronary artery disease|jt interval|qt interval|cathepsin s measurement|calcium measurement|high density lipoprotein cholesterol measurement|heart rate|hba1c measurement|apolipoprotein a 1 measurement|glomerular filtration rate|cystatin c measurement|chronotype measurement|crea…	-	-	-	-	-	-	-
F9	Coagulation factor IX	P00740	Angina pectoris|Stable angina pectoris	pegnivacogin|emicizumab	chembl:CHEMBL2107870|chembl:CHEMBL3833393	inhibitor|antibody	15.91|27.85	Enzyme	emicizumab	antibody binding	-	-	-	phosphatidylcholine 32:1 measurement|phosphatidylcholine 36:3 measurement|phosphatidylcholine 34:4 measurement|phosphatidylcholine 34:2 measurement|venous thromboembolism|triacylglycerol 48:4 measurement|sphingomyelin 24:0 measurement	hemophilia b|thrombophilia, x-linked, due to factor 9 defect	MONDO:0010604|MONDO:0010432	XL|XL	Definitive|Limited	abnormality of coagulation|deep venous thrombosis, protection against|hemophilia b brandenburg|hemophilia b leyden|hemophilia b(m)|hereditary factor ix deficiency disease|hereditary factor viii deficiency disease|inborn genetic diseases|thrombophilia, x-linked, due to factor 9 defect|warfarin sensitivity, x-linked	pathogenic|protective|pathogenic|pathogenic|pathogenic|pathogenic|pathogenic|likely pathogenic|pathogenic|pathogenic	criteria provided, single submitter|no assertion criteria provided|no assertion criteria provided|no assertion criteria provided|no assertion criteria provided|criteria provided, single submitter|criteria provided, single submitter|criteria provided, single submitter|criteria provided, single submitter|no assertion criteria provided
FES	Tyrosine-protein kinase Fes/Fps	P07332	Angina pectoris|Myocardial infarction|Stable angina pectoris|Unstable angina pectoris	hesperadin|lorlatinib	chembl:CHEMBL514409|chembl:CHEMBL3286830	inhibitor|inhibitor	0.32|1.82	Kinase	lorlatinib	inhibitor	-	-	-	myocardial infarction|systolic blood pressure|diastolic blood pressure|smoking status measurement|mean arterial pressure|alcohol consumption measurement|alcohol drinking|pulse pressure measurement|hypertension|neutrophil count|coffee consumption measurement|schizophrenia|birth weight|parental genotype effect measurement|myeloid white cell count|coronary artery disease|diuretic use measurement|bet…	-	-	-	-	-	-	-
FGF5	Fibroblast growth factor 5	P12034	Angina pectoris|Atrial flutter/fibrillation|Cardiac valvular disease|Dilated cardiomyopathy|Myocardial infarction	-	-	-	-	-	-	-	-	-	-	hypertension|mean arterial pressure|diastolic blood pressure|systolic blood pressure|androgenetic alopecia|balding measurement|alopecia|hair color|hemoglobin measurement|pr interval|synophrys measurement|susceptibility to childhood ear infection measurement|pregnancy-induced|left ventricular mass index|descending aortic diameter|ischemic stroke|hypermetropia|myopia|mean corpuscular volume|angina …	-	-	-	-	trichomegaly	pathogenic	no assertion criteria provided
FURIN	Furin	P09958	Angina pectoris|Stable angina pectoris	-	-	-	-	-	-	-	-	-	-	schizophrenia|coronary artery disease|parental longevity|hypertension|mean arterial pressure|diastolic blood pressure|alcohol drinking|systolic blood pressure|alcohol consumption measurement|age at first sexual intercourse measurement|insomnia measurement|trauma exposure measurement|intelligence|self reported educational attainment|attention deficit hyperactivity disorder|bipolar disorder|autism …	-	-	-	-	-	-	-
GRN	Progranulin	P28799	Angina pectoris|Myocardial infarction|Stable angina pectoris	-	-	-	-	-	-	-	-	-	-	progranulin measurement|granulins measurement|complement c1q tumor necrosis factor-related protein 1 measurement|type 2 diabetes mellitus|alzheimer disease	neuronal ceroid lipofuscinosis|frontotemporal dementia and/or amyotrophic lateral sclerosis	MONDO:0016295|MONDO:0030923	AR|AD	Definitive|Definitive	alzheimer disease|amyotrophic lateral sclerosis type 10|frontotemporal lobar degeneration with ubiquitin-positive inclusions, susceptibility to|frontotemporal dementia|grn-related frontotemporal lobar degeneration with tdp43 inclusions|inborn genetic diseases|ischemic stroke|neuronal ceroid lipofuscinosis 11|parkinsonism|primary progressive aphasia	likely pathogenic|pathogenic|risk factor|pathogenic|pathogenic|pathogenic|affects|pathogenic|pathogenic|pathogenic	criteria provided, single submitter|criteria provided, single submitter|no assertion criteria provided|criteria provided, single submitter|criteria provided, single submitter|criteria provided, single submitter|no assertion criteria provided|criteria provided, single submitter|no assertion criteria provided|no assertion criteria provided
GZMA	Granzyme A	P12544	Angina pectoris|Ischemic stroke|Stable angina pectoris	-	-	-	-	-	-	-	-	-	-	-	-	-	-	-	-	-	-
IL6R	Interleukin-6 receptor subunit alpha	P08887	Angina pectoris|Atrial flutter/fibrillation|Stable angina pectoris|Myocardial infarction	tocilizumab|sarilumab|satralizumab|sarilumab	chembl:CHEMBL1237022|chembl:CHEMBL2108730|chembl:CHEMBL3833307|chembl:CHEMBL2108730	inhibitor|antibody|antagonist|antagonist	17.68|56.58|10.61|56.58	-	-	-	-	-	-	response to reverse transcriptase inhibitor|hiv-1 infection|peripheral neuropathy|alzheimer disease|interleukin-6 measurement|alzheimer's disease biomarker measurement|rheumatoid arthritis|anterior uveitis|fibrinogen measurement|myocardial infarction|coronary artery disease|ankylosing spondylitis|psoriasis|ulcerative colitis|crohn's disease|sclerosing cholangitis|abdominal aortic aneurysm|cerebro…	-	-	-	-	hyper-ige recurrent infection syndrome 5, autosomal recessive|interleukin 6, serum level of, quantitative trait locus|soluble interleukin-6 receptor, serum level of, quantitative trait locus	pathogenic|association|association	no assertion criteria provided|no assertion criteria provided|no assertion criteria provided
KIR2DL2	Killer cell immunoglobulin-like receptor 2DL2	P43627	Angina pectoris|Cerebral aneurysm|Hypertrophic cardiomyopathy|Ischemic stroke|Peripheral arterial disease|Stable angina pectoris|Unruptured cerebral aneurysm|Unstable angina pectoris	iph-2101|lirilumab	chembl:CHEMBL2109498|chembl:CHEMBL2109500	inhibitor|inhibitor	19.1|15.91	-	-	-	-	-	-	-	-	-	-	-	-	-	-
KIR2DL3	Killer cell immunoglobulin-like receptor 2DL3	P43628	Angina pectoris|Cerebral aneurysm|Ischemic stroke|Stable angina pectoris|Unruptured cerebral aneurysm|Unstable angina pectoris	iph-2101|lirilumab	chembl:CHEMBL2109498|chembl:CHEMBL2109500	inhibitor|inhibitor	19.1|15.91	-	-	-	-	-	-	-	-	-	-	-	-	-	-
LILRB4	Leukocyte immunoglobulin-like receptor subfamily B member 4	Q8NHJ6	Angina pectoris|Stable angina pectoris|Unstable angina pectoris|Varicose	-	-	-	-	-	-	-	-	-	-	-	-	-	-	-	-	-	-
LPA	Apolipoprotein(a)	P08519	Angina pectoris|Atrial flutter/fibrillation|Cardiac valvular disease|Cardiomegaly|Ischemic stroke|Myocardial infarction|Peripheral arterial disease|Stable angina pectoris|Unstable angina pectoris|Ventricular arrhythmia	-	-	-	-	-	-	-	-	-	-	high density lipoprotein cholesterol measurement|plasma plasminogen measurement|triglyceride measurement|stroke|coronary artery disease|large artery stroke|response to statin|low density lipoprotein cholesterol measurement|parental longevity|myocardial infarction|total cholesterol measurement|lipoprotein a measurement|aortic stenosis|ldl cholesterol change measurement|sleep duration|heart failure…	-	-	-	-	lipoprotein(a) deficiency, congenital	pathogenic	no assertion criteria provided
MLN	Promotilin [Cleaved into: Motilin; Motilin-associated peptide	P12872	Angina pectoris|Peripheral arterial disease|Stable angina pectoris|Unstable angina pectoris	-	-	-	-	-	-	-	-	-	-	crohn's disease|eczema|allergic rhinitis|body mass index|insomnia|promotilin measurement	-	-	-	-	-	-	-
MST1	Hepatocyte growth factor-like protein	P26927	Angina pectoris|Myocardial infarction	-	-	-	-	-	-	-	-	-	-	ulcerative colitis|ankylosing spondylitis|psoriasis|crohn's disease|sclerosing cholangitis|inflammatory bowel disease|social interaction measurement|transmembrane protease serine 11d measurement|erythrocyte band 7 integral membrane protein measurement|tensin-2 measurement|galectin-7 measurement|indoleamine 2|3-dioxygenase 1 measurement|interleukin-23 receptor measurement|r-spondin-3 measurement|l…	-	-	-	-	-	-	-
NCR1	Natural cytotoxicity triggering receptor 1	O76036	Angina pectoris|Ischemic stroke|Stable angina pectoris	-	-	-	-	-	-	-	-	-	-	-	-	-	-	-	-	-	-
PCSK9	Proprotein convertase subtilisin/kexin type 9	Q8NBP7	Angina pectoris|Myocardial infarction|Stable angina pectoris	bococizumab|alirocumab|evolocumab|rg-7652	chembl:CHEMBL3137349|chembl:CHEMBL2109540|chembl:CHEMBL2364655|chembl:CHEMBL2109539	inhibitor|inhibitor|inhibitor|inhibitor	31.83|26.52|10.61|10.61	Enzyme	PLA|alirocumab	inhibitor|inhibitor	-	-	-	low density lipoprotein cholesterol measurement|total cholesterol measurement|osteoarthritis|knee|sleep duration|pcsk9 protein measurement|serum metabolite measurement|physical activity|ldl cholesterol change measurement|myocardial infarction|abdominal aortic aneurysm|coronary artery disease|hmg coa reductase inhibitor use measurement|alcohol drinking|apolipoprotein b measurement|alcohol consumpt…	hypercholesterolemia, autosomal dominant, 3	MONDO:0011369	AD	Definitive	cardiovascular phenotype|familial hypercholesterolemia|homozygous familial hypercholesterolemia|hypercholesterolemia, autosomal dominant, 3|hypercholesterolemia, familial, 1|hypocholesterolemia|low density lipoprotein cholesterol level quantitative trait locus 1|short fetal femur length	likely pathogenic|pathogenic|pathogenic|pathogenic|pathogenic|pathogenic|association|pathogenic	criteria provided, single submitter|criteria provided, single submitter|criteria provided, single submitter|criteria provided, single submitter|criteria provided, single submitter|no assertion criteria provided|no assertion criteria provided|no assertion criteria provided
PLA2G7	Platelet-activating factor acetylhydrolase	Q13093	Angina pectoris|Myocardial infarction|Stable angina pectoris|Unstable angina pectoris	rilapladib|darapladib	chembl:CHEMBL2104981|chembl:CHEMBL204021	inhibitor|inhibitor	21.22|63.65	-	-	-	-	-	-	cerebrospinal fluid biomarker measurement|lipoprotein-associated phospholipase a(2) measurement|response to darapladib|lipoprotein-associated phospholipase a(2) change measurement	-	-	-	-	asthma and atopy, susceptibility to|platelet-activating factor acetylhydrolase deficiency	risk factor|pathogenic	no assertion criteria provided|no assertion criteria provided
SNAP25	Synaptosomal-associated protein 25	P60880	Angina pectoris|Myocardial infarction|Stable angina pectoris	incobotulinumtoxina|onabotulinumtoxina|abobotulinumtoxina	chembl:CHEMBL2108035|chembl:CHEMBL1201574|chembl:CHEMBL2108570	inhibitor|inhibitor|inhibitor	15.91|15.91|15.91	Cytosolic other	prabotulinumtoxina|botulinum toxin type a	blocker|blocker	-	-	-	-	developmental and epileptic encephalopathy	MONDO:0100062	AD	Definitive	congenital myasthenic syndrome 18|developmental and epileptic encephalopathy, 2|early infantile epileptic encephalopathy with suppression bursts|epilepsy with generalized tonic-clonic seizures|focal epilepsy|global developmental delay|intellectual disability|intellectual disability, severe|microcephaly|optic atrophy|presynaptic congenital myasthenic syndrome|snap25 related neurodevelopmental diso…	pathogenic|pathogenic|pathogenic|likely pathogenic|likely pathogenic|likely pathogenic|likely pathogenic|pathogenic|likely pathogenic|likely pathogenic|likely pathogenic|likely pathogenic|likely pathogenic|likely pathogenic|likely pathogenic|likely pathogenic|likely pathogenic	criteria provided, single submitter|criteria provided, single submitter|criteria provided, single submitter|criteria provided, single submitter|criteria provided, single submitter|criteria provided, single submitter|criteria provided, single submitter|criteria provided, single submitter|criteria provided, single submitter|criteria provided, single submitter|criteria provided, single submitter|cri…
APOH	Beta-2-glycoprotein 1	P02749	Atrial flutter/fibrillation	-	-	-	-	-	-	-	-	-	-	low density lipoprotein cholesterol measurement|diastolic blood pressure|response to high sodium diet|response to dietary potassium supplementation|mean arterial pressure|antiphospholipid antibody measurement|triglyceride measurement|c-reactive protein measurement|testosterone measurement|sex hormone-binding globulin measurement|platelet count|aspartate aminotransferase measurement|systolic blood…	-	-	-	-	-	-	-
BTN1A1	Butyrophilin subfamily 1 member A1	Q13410	Atrial flutter/fibrillation|Varicose	-	-	-	-	-	-	-	-	-	-	self reported educational attainment|age at first sexual intercourse measurement|iron biomarker measurement|mean corpuscular volume|hemoglobin measurement|liver iron measurement|sexual dimorphism|mhc class i polypeptide-related sequence b measurement|bmi-adjusted hip circumference|body height	-	-	-	-	-	-	-
CTSB	Cathepsin B	P07858	Atrial flutter/fibrillation|Chronic heart failure|Ischemic stroke|Peripheral arterial disease|Varicose	-	-	-	-	-	-	-	-	-	-	-	-	-	-	-	-	-	-
DXO	Decapping and exoribonuclease protein	O77932	Atrial flutter/fibrillation|Cardiac valvular disease|Varicose	-	-	-	-	-	-	-	-	-	-	-	-	-	-	-	-	-	-
HBEGF	Proheparin-binding EGF-like growth factor [Cleaved into: Heparin-binding EGF-like growth factor	Q99075	Atrial flutter/fibrillation	-	-	-	-	-	-	-	-	-	-	white matter integrity|white matter microstructure measurement|body mass index|intelligence|atrial fibrillation|creatine kinase measurement|neuroimaging measurement	-	-	-	-	-	-	-
LRRC37A2	Leucine-rich repeat-containing protein 37A2	A6NM11	Atrial flutter/fibrillation|Myocarditis	-	-	-	-	-	-	-	-	-	-	-	-	-	-	-	-	-	-
LTB	Lymphotoxin-beta	Q06643	Atrial flutter/fibrillation	baminercept	chembl:CHEMBL1742988	inhibitor	15.91	-	-	-	-	-	-	-	-	-	-	-	-	-	-
MEP1B	Meprin A subunit beta	Q16820	Atrial flutter/fibrillation	-	-	-	-	-	-	-	-	-	-	-	-	-	-	-	-	-	-
MICB_MICA	MHC class I polypeptide-related sequence B_A	Q29980_Q29983	Atrial flutter/fibrillation|Cardiac valvular disease|Peripheral arterial disease|Unstable angina pectoris	-	-	-	-	-	-	-	-	-	-	-	-	-	-	-	-	-	-
PDGFA	Platelet-derived growth factor subunit A	P04085	Atrial flutter/fibrillation	sunitinib	chembl:CHEMBL535	inhibitor	0.8	-	-	-	-	-	-	alopecia|puberty onset measurement	-	-	-	-	-	-	-
TNXB	Tenascin-X	P22105	Atrial flutter/fibrillation|Cardiomegaly	-	-	-	-	-	-	-	-	-	-	-	-	-	-	-	cardiovascular phenotype|ehlers-danlos syndrome|ehlers-danlos syndrome due to tenascin-x deficiency|ehlers-danlos syndrome, type 3|inborn genetic diseases|tnxb-related hypermobile ehlers-danlos syndrome|vesicoureteral reflux 8	pathogenic|likely pathogenic|pathogenic|likely pathogenic|pathogenic|pathogenic|pathogenic	criteria provided, single submitter|criteria provided, single submitter|criteria provided, single submitter|criteria provided, single submitter|criteria provided, single submitter|criteria provided, single submitter|no assertion criteria provided
ALPI	Intestinal-type alkaline phosphatase	P09923	Cardiac valvular disease|Varicose	-	-	-	-	-	-	-	-	-	-	-	-	-	-	-	-	-	-
B2M	Beta-2-microglobulin	P61769	Cardiac valvular disease|Ischemic stroke|Peripheral arterial disease	-	-	-	-	-	-	-	-	-	-	-	-	-	-	-	familial visceral amyloidosis, ostertag type|hypoproteinemia, hypercatabolic|non-hodgkin lymphoma	pathogenic|pathogenic|pathogenic	no assertion criteria provided|no assertion criteria provided|criteria provided, single submitter
BTN3A2	Butyrophilin subfamily 3 member A2	P78410	Cardiac valvular disease|Ischemic stroke|Pericarditis|Peripheral arterial disease|Varicose	-	-	-	-	-	-	-	-	-	-	unipolar depression|intelligence|anti-epstein barr virus antibody measurement|wellbeing measurement|neuroticism measurement|schizophrenia|depressive symptom measurement|autism spectrum disorder|susceptibility to urinary tract infection measurement|age of onset of asthma|major depressive disorder|cognitive function measurement|self reported educational attainment|liver iron measurement|level of bu…	-	-	-	-	-	-	-
CD34	Hematopoietic progenitor cell antigen CD34	P28906	Cardiac valvular disease|Chronic heart failure	-	-	-	-	-	-	-	-	-	-	refractive error|age at onset|myopia|risk-taking behaviour|breast carcinoma|alzheimer disease|corneal resistance factor|central corneal thickness|total blood protein measurement	-	-	-	-	-	-	-
CD58	Lymphocyte function-associated antigen 3	P19256	Cardiac valvular disease|Chronic heart failure	-	-	-	-	-	-	-	-	-	-	multiple sclerosis|primary biliary cirrhosis|level of lymphocyte function-associated antigen 3 in blood serum|lymphocyte function-associated antigen 3 measurement	-	-	-	-	-	-	-
CDH1	Cadherin-1	P12830	Cardiac valvular disease|Varicose	-	-	-	-	-	-	-	-	-	-	reticulocyte count|cutaneous melanoma|mean corpuscular volume|mean corpuscular hemoglobin|colorectal cancer|mean corpuscular hemoglobin concentration|reticulocyte measurement|red blood cell distribution width|smoking status measurement|parental longevity|agouti-related protein measurement|late-onset alzheimers disease|hba1c measurement|educational attainment|crohn's disease|smoking initiation|apo…	hereditary nonpolyposis colon cancer|hereditary breast carcinoma|familial ovarian cancer|hereditary diffuse gastric adenocarcinoma	MONDO:0018630|MONDO:0016419|MONDO:0016248|MONDO:0007648	AD|AD|AD|AD	Limited|Definitive|No Known Disease Relationship|Definitive	blepharocheilodontic syndrome 1|breast carcinoma|breast lobular carcinoma|cleft lip with or without cleft palate|colorectal cancer|diffuse midline glioma, h3 k27-altered|endometrial carcinoma|familial cancer of breast|gastric cancer|gastric cancer, familial diffuse, and cleft lip with or without cleft palate|hereditary cancer-predisposing syndrome|hereditary diffuse gastric adenocarcinoma|maligna…	pathogenic|likely pathogenic|pathogenic|likely pathogenic|pathogenic|likely pathogenic|pathogenic|pathogenic|pathogenic|pathogenic|pathogenic|pathogenic|pathogenic|pathogenic|likely pathogenic|risk factor	no assertion criteria provided|no assertion criteria provided|no assertion criteria provided|no assertion criteria provided|no assertion criteria provided|criteria provided, single submitter|no assertion criteria provided|criteria provided, single submitter|no assertion criteria provided|no assertion criteria provided|criteria provided, single submitter|reviewed by expert panel|criteria provided,…
CDH17	Cadherin-17	Q12864	Cardiac valvular disease	-	-	-	-	-	-	-	-	-	-	asthma|response to diisocyanate	-	-	-	-	-	-	-
CDH5	Cadherin-5	P33151	Cardiac valvular disease	-	-	-	-	-	-	-	-	-	-	reticulocyte count|cadherin-5 measurement	-	-	-	-	parenti-mignot neurodevelopmental syndrome	pathogenic	no assertion criteria provided
CLEC14A	C-type lectin domain family 14 member A	Q86T13	Cardiac valvular disease	-	-	-	-	-	-	-	-	-	-	-	-	-	-	-	-	-	-
CNTN2	Contactin-2	Q02246	Cardiac valvular disease	-	-	-	-	-	-	-	-	-	-	schizophrenia|erythrocyte count|cerebrospinal fluid biomarker measurement|aspartate aminotransferase measurement|red blood cell density measurement|risk-taking behaviour|high density lipoprotein cholesterol measurement |type 2 diabetes mellitus|renin measurement|contactin-2 measurement|cleft lip|urate measurement|smoking initiation|fev/fec ratio|bmi-adjusted waist-hip ratio	-	-	-	-	epilepsy, familial adult myoclonic, 5	pathogenic	criteria provided, single submitter
ECE1	Endothelin-converting enzyme 1	P42892	Cardiac valvular disease	daglutril	chembl:CHEMBL3989794	inhibitor	15.91	-	-	-	-	-	-	body height|balding measurement|comparative body size at age 10|self-reported|red blood cell distribution width|lean body mass|sleep measurement|waist-hip ratio|body mass index|interleukin 5 measurement|body weight|alkaline phosphatase measurement|worry measurement|blood phosphate measurement|educational attainment|appendicular lean mass|lipid measurement|calcium measurement	-	-	-	-	aganglionic megacolon|hypertension, essential, susceptibility to|hirschsprung disease, cardiac defects, and autonomic dysfunction	likely pathogenic|risk factor|pathogenic	no assertion criteria provided|no assertion criteria provided|no assertion criteria provided
ENG	Endoglin	P17813	Cardiac valvular disease|Chronic heart failure	carotuximab|carotuximab	chembl:CHEMBL2109321|chembl:CHEMBL2109321	antibody|inhibitor	127.3|127.3	-	-	-	-	-	-	vesicoureteral reflux|monocyte count|endoglin measurement|hemoglobin measurement|erythrocyte count|body height|amino acid measurement	juvenile polyposis syndrome|telangiectasia, hereditary hemorrhagic, type 1	MONDO:0017380|MONDO:0008535	AD|AD	Limited|Definitive	cardiovascular phenotype|cerebral arteriovenous malformation|haemorrhagic telangiectasia 1|hereditary hemorrhagic telangiectasia|inborn genetic diseases|oral cavity telangiectasia|palate telangiectasia|pulmonary arterial hypertension|pulmonary arterial hypertension related to hereditary hemorrhagic telangiectasia|pulmonary arteriovenous malformation|pulmonary hypertension, primary, 1|spontaneous,…	pathogenic|pathogenic|pathogenic|pathogenic|pathogenic|pathogenic|pathogenic|pathogenic|pathogenic|pathogenic|pathogenic|pathogenic|pathogenic|pathogenic|pathogenic	criteria provided, single submitter|criteria provided, single submitter|no assertion criteria provided|criteria provided, single submitter|criteria provided, single submitter|criteria provided, single submitter|criteria provided, single submitter|no assertion criteria provided|no assertion criteria provided|criteria provided, single submitter|no assertion criteria provided|criteria provided, sing…
EPHA4	Ephrin type-A receptor 4	P54764	Cardiac valvular disease|Chronic heart failure	vandetanib	chembl:CHEMBL24828	inhibitor	1.18	Kinase	vandetanib	inhibitor	-	-	-	urate measurement|left ventricular structural measurement|rostral anterior cingulate cortex volume measurement|entorhinal cortical volume|heel bone mineral density|memory performance|brain measurement|neuroimaging measurement|susceptibility to rubella infection measurement|cortical surface area measurement|cortical thickness|body mass index|hair colour measurement|body weight|body height	-	-	-	-	atypical cerebral palsy	likely pathogenic	criteria provided, single submitter
GYS1	Glycogen [starch] synthase, muscle	P13807	Cardiac valvular disease|Chronic heart failure|Ischemic stroke|Peripheral arterial disease|Varicose	-	-	-	-	-	-	-	-	-	-	testosterone measurement|human chorionic gonadotropin measurement	-	-	-	-	glycogen storage disease due to muscle and heart glycogen synthase deficiency	pathogenic	criteria provided, single submitter
HEPH	Hephaestin	Q9BQS7	Cardiac valvular disease	-	-	-	-	-	-	-	-	-	-	-	-	-	-	-	-	-	-
HLA-E	HLA class I histocompatibility antigen, alpha chain E	P13747	Cardiac valvular disease|Ischemic stroke|Peripheral arterial disease|Varicose	-	-	-	-	-	-	-	-	-	-	-	-	-	-	-	-	-	-
IL3RA	Interleukin-3 receptor subunit alpha	P26951	Cardiac valvular disease	-	-	-	-	-	-	-	-	-	-	age at onset|myopia|interleukin-3 receptor subunit alpha measurement	-	-	-	-	-	-	-
ISLR2	Immunoglobulin superfamily containing leucine-rich repeat protein 2	Q6UXK2	Cardiac valvular disease|Chronic heart failure	-	-	-	-	-	-	-	-	-	-	-	-	-	-	-	-	-	-
L1CAM	Neural cell adhesion molecule L1	P32004	Cardiac valvular disease|Chronic heart failure	-	-	-	-	-	-	-	-	-	-	-	l1 syndrome	MONDO:0017140	XL	Definitive	congenital cerebellar hypoplasia|global developmental delay|hydrocephalus due to aqueductal stenosis|hydrocephalus, x-linked, with congenital idiopathic intestinal pseudoobstruction|hydrops fetalis|inborn genetic diseases|intellectual disability|l1 syndrome|masa syndrome|severe hydrocephalus|spastic paraplegia|x-linked complicated corpus callosum dysgenesis|x-linked hydrocephalus syndrome	likely pathogenic|pathogenic|pathogenic|pathogenic|pathogenic|pathogenic|likely pathogenic|pathogenic|pathogenic|pathogenic|pathogenic|pathogenic|pathogenic	no assertion criteria provided|criteria provided, single submitter|criteria provided, single submitter|no assertion criteria provided|criteria provided, single submitter|criteria provided, single submitter|criteria provided, single submitter|criteria provided, single submitter|criteria provided, single submitter|criteria provided, single submitter|criteria provided, single submitter|criteria prov…
LIFR	Leukemia inhibitory factor receptor	P42702	Cardiac valvular disease	-	-	-	-	-	-	-	-	-	-	pursuit maintenance gain measurement|lipid measurement|leukemia inhibitory factor receptor measurement|body height	obsolete st√ºve-wiedemann syndrome	MONDO:0011108	AR	Definitive	congenital anomaly of kidney and urinary tract|familial hemophagocytic lymphohistiocytosis 2|stuve-wiedemann syndrome|st√ºve-wiedemann syndrome 1	pathogenic|pathogenic|pathogenic|pathogenic	criteria provided, single submitter|no assertion criteria provided|criteria provided, single submitter|criteria provided, single submitter
PECAM1	Platelet endothelial cell adhesion molecule	P16284	Cardiac valvular disease	-	-	-	-	-	-	-	-	-	-	mean platelet volume|coronary artery disease|pulse pressure measurement|systolic blood pressure|appendicular lean mass|myocardial infarction	-	-	-	-	-	-	-
PODXL	Podocalyxin	O00592	Cardiac valvular disease|Chronic heart failure	-	-	-	-	-	-	-	-	-	-	hypertension|pulse pressure measurement|systolic blood pressure|isocitrate measurement|mean arterial pressure|s-warfarin to r-warfarin ratio measurement|diastolic blood pressure|body height	-	-	-	-	autosomal recessive juvenile parkinson disease 2	likely pathogenic	criteria provided, single submitter
PTPRM	Receptor-type tyrosine-protein phosphatase mu	P28827	Cardiac valvular disease	-	-	-	-	-	-	-	-	-	-	response to methotrexate|rheumatoid arthritis|glucose homeostasis measurement|acute insulin response measurement|disease recurrence|malaria|temporal horn of lateral ventricle volume measurement|heel bone mineral density|rolandic epilepsy|cerebellum cortex volume change measurement|age at assessment|asthma exacerbation measurement|eye colour measurement|risk-taking behaviour|serum gamma-glutamyl t…	-	-	-	-	-	-	-
ROBO4	Roundabout homolog 4	Q8WZ75	Cardiac valvular disease	-	-	-	-	-	-	-	-	-	-	venous thromboembolism|body height	-	-	-	-	aortic valve disease 3|ascending tubular aorta aneurysm|bicuspid aortic valve|congenital diaphragmatic hernia	pathogenic|likely pathogenic|likely pathogenic|risk factor	no assertion criteria provided|criteria provided, single submitter|criteria provided, single submitter|no assertion criteria provided
SCG3	Secretogranin-3	Q8WXD2	Cardiac valvular disease	-	-	-	-	-	-	-	-	-	-	bmi-adjusted waist-hip ratio|intelligence|mean reticulocyte volume|secretogranin-3 measurement|c-reactive protein measurement|level of gliomedin in blood serum	-	-	-	-	-	-	-
GHR	Growth hormone receptor	P10912	Cardiomegaly|Subarachnoid hemorrhage	pegvisomant|somatrem|somatropin	chembl:CHEMBL1201515|chembl:CHEMBL1201620|chembl:CHEMBL1201621	antagonist|agonist|agonist	114.57|12.73|12.73	GPCR	somatropin|pegvisomant|somatrem	agonist|antagonist|agonist	-	-	-	body height|heel bone mineral density|sex hormone-binding globulin measurement|squamous cell lung carcinoma|family history of lung cancer|iron biomarker measurement|susceptibility to childhood ear infection measurement|neuropeptide s measurement|alzheimer disease | b melanoma antigen 3 measurement|serum urea measurement|growth hormone receptor measurement|igf-1 measurement|appendicular lean mass|…	-	-	-	-	disproportionate short-limb short stature|genu varum|growth hormone insensitivity syndrome|hypercholesterolemia, familial, 1|increased responsiveness to growth hormone|laron syndrome with elevated serum gh-binding protein|laron syndrome with undetectable serum gh-binding protein|laron-type isolated somatotropin defect|mesomelic/rhizomelic limb shortening|relative macrocephaly|seizure|short statur…	pathogenic|pathogenic|pathogenic|risk factor|pathogenic|pathogenic|pathogenic|pathogenic|pathogenic|pathogenic|pathogenic|pathogenic|pathogenic|pathogenic	criteria provided, single submitter|criteria provided, single submitter|criteria provided, single submitter|no assertion criteria provided|no assertion criteria provided|no assertion criteria provided|no assertion criteria provided|criteria provided, single submitter|criteria provided, single submitter|criteria provided, single submitter|criteria provided, single submitter|criteria provided, sing…
LRP1	Prolow-density lipoprotein receptor-related protein 1	Q07954	Cardiomegaly|Pericarditis|Subarachnoid hemorrhage	-	-	-	-	-	-	-	-	-	-	migraine disorder|cervical artery dissection|abdominal aortic aneurysm|migraine without aura|susceptibility to|4|colorectal cancer|colorectal adenoma|headache|coronary artery disease|atopic asthma|childhood onset asthma|balding measurement|pulse pressure measurement|migraine with aura|spontaneous coronary artery dissection|fev/fec ratio|peak expiratory flow|body height|adult onset asthma|anilide …	-	-	-	-	global developmental delay|keratosis pilaris	likely pathogenic|pathogenic	criteria provided, single submitter|no assertion criteria provided
LRPAP1	Alpha-2-macroglobulin receptor-associated protein	P30533	Cardiomegaly|Pericarditis|Subarachnoid hemorrhage	-	-	-	-	-	-	-	-	-	-	cleft palate|alpha-2-macroglobulin receptor-associated protein measurement|vital capacity	-	-	-	-	myopia 23, autosomal recessive|rare isolated myopia	pathogenic|likely pathogenic	criteria provided, single submitter|criteria provided, single submitter
AMY1A_AMY1B_AMY1C	Alpha-amylase 1A_Alpha-amylase 1B_Alpha-amylase 1C	P0DUB6_P0DTE7_P0DTE8	Cerebral aneurysm|Unruptured cerebral aneurysm	-	-	-	-	-	-	-	-	-	-	-	-	-	-	-	-	-	-
ANGPTL1	Angiopoietin-related protein 1	O95841	Cerebral aneurysm|Unruptured cerebral aneurysm	-	-	-	-	-	-	-	-	-	-	-	-	-	-	-	-	-	-
ABO	Histo-blood group ABO system transferase	P16442	Chronic heart failure|Ischemic stroke|Peripheral arterial disease|Varicose	-	-	-	-	-	-	-	-	-	-	-	-	-	-	-	abo blood group system	affects	no assertion criteria provided
ADGRB3	Adhesion G protein-coupled receptor B3	O60242	Chronic heart failure	-	-	-	-	-	-	-	-	-	-	superior parietal cortex volume measurement|diet measurement|response to antidepressant|adolescent idiopathic scoliosis|body mass index|behavioural disinhibition measurement|cerebellum white matter volume change measurement|age at assessment|body height|smoking status measurement|adiponectin measurement|self reported educational attainment|response to statin|schizophrenia|underweight body mass in…	-	-	-	-	-	-	-
DKK4	Dickkopf-related protein 4	Q9UBT3	Chronic heart failure	-	-	-	-	-	-	-	-	-	-	-	-	-	-	-	-	-	-
MDK	Midkine	P21741	Chronic heart failure|Ischemic stroke	-	-	-	-	-	-	-	-	-	-	schizophrenia|smoking status measurement|autism spectrum disorder	-	-	-	-	-	-	-
MET	Hepatocyte growth factor receptor	P08581	Chronic heart failure	tepotinib|amuvatinib|sitravatinib|tivantinib|bms-817378|capmatinib|bms-794833|cabozantinib s-malate|crenolanib|sar-125844|altiratinib|emibetuzumab|pha-665752|jnj-38877605|crizotinib|pf-04217903|glesatinib|amg-337|onartuzumab|jnj-61186372|bms-698769|golvatinib|tas-115|foretinib|amg-208|emd-1204831|cometriq|cabozantinib|mgcd-265|arry-300|sgx-523|savolitinib|tanespimycin|telisotuzumab|onartuzumab|mk…	chembl:CHEMBL3402762|chembl:CHEMBL2103851|chembl:CHEMBL3989926|chembl:CHEMBL2103882|chembl:CHEMBL3545050|chembl:CHEMBL3188267|chembl:CHEMBL3545119|chembl:CHEMBL2103868|chembl:CHEMBL2105728|chembl:CHEMBL3545325|chembl:CHEMBL3545365|chembl:CHEMBL3301578|chembl:CHEMBL450786|chembl:CHEMBL2133806|chembl:CHEMBL601719|chembl:CHEMBL2001019|chembl:CHEMBL3989914|chembl:CHEMBL3545212|chembl:CHEMBL1743051|ch…	inhibitor|inhibitor|inhibitor|inhibitor|inhibitor|inhibitor|inhibitor|inhibitor|inhibitor|inhibitor|inhibitor|antibody|inhibitor|inhibitor|inhibitor|inhibitor|inhibitor|inhibitor|antagonist|antibody|inhibitor|inhibitor|inhibitor|inhibitor|inhibitor|inhibitor|inhibitor|inhibitor|inhibitor|inhibitor|inhibitor|inhibitor|inhibitor|inhibitor|antibody|inhibitor|inhibitor|inhibitor|inhibitor|inhibitor|i…	4.67|0.5|0.09|4.09|0.29|2.48|0.29|0.29|0.07|1.17|0.51|2.92|0.82|1.17|1.85|1.17|0.66|0.58|3.5|0.88|0.58|0.97|0.88|0.54|1.17|1.17|0.58|0.75|0.1|0.19|1.17|3.21|0.04|1.75|3.5|0.17|0.15|0.78|0.58|0.29|3.5|0.07|0.19	Kinase	crizotinib|cabozantinib|tivozanib|capmatinib|tepotinib	inhibitor|inhibitor|inhibitor|inhibitor|inhibitor	-	-	-	triglyceride measurement|hematocrit|fev/fec ratio|neutrophil count|serum alanine aminotransferase measurement|serum gamma-glutamyl transferase measurement|smoking initiation|myeloid white cell count|beta blocking agent use measurement|pulse pressure measurement|hemoglobin measurement|multiple sclerosis|hepatocyte growth factor receptor measurement|body height|diastolic blood pressure|systolic blo…	papillary renal cell carcinoma|complex neurodevelopmental disorder|nonsyndromic genetic hearing loss	MONDO:0017884|MONDO:0100038|MONDO:0019497	AD|AD|AR	Definitive|Disputed|Limited	arthrogryposis, distal, iia 11|autosomal recessive nonsyndromic hearing loss 97|colorectal cancer|hereditary cancer-predisposing syndrome|lung carcinoma|nonsyndromic hearing loss and deafness, autosomal recessive|osteofibrous dysplasia|papillary renal cell carcinoma type 1|pediatric hepatocellular carcinoma|renal cell carcinoma	pathogenic|pathogenic|pathogenic|pathogenic|pathogenic|pathogenic|risk factor|pathogenic|pathogenic|pathogenic	no assertion criteria provided|no assertion criteria provided|no assertion criteria provided|criteria provided, single submitter|no assertion criteria provided|criteria provided, single submitter|no assertion criteria provided|criteria provided, single submitter|no assertion criteria provided|criteria provided, single submitter
PILRA	Paired immunoglobulin-like type 2 receptor alpha	Q9UKJ1	Chronic heart failure	-	-	-	-	-	-	-	-	-	-	alzheimer disease|family history of alzheimer|heel bone mineral density|monocyte count|atrophic macular degeneration|age-related macular degeneration|wet macular degeneration|fev/fec ratio|level of paired immunoglobulin-like type 2 receptor alpha in blood serum|educational attainment|hair colour measurement|retinal vasculature measurement|age at onset	-	-	-	-	-	-	-
PILRB	Paired immunoglobulin-like type 2 receptor beta	Q9UKJ0	Chronic heart failure	-	-	-	-	-	-	-	-	-	-	-	-	-	-	-	-	-	-
PLA2G15	Group XV phospholipase A2	Q8NCC3	Chronic heart failure	-	-	-	-	-	-	-	-	-	-	c-reactive protein measurement|high density lipoprotein cholesterol measurement|atopic asthma|comparative body size at age 10, self-reported|serum metabolite measurement|schizophrenia	-	-	-	-	-	-	-
PPCDC	Phosphopantothenoylcysteine decarboxylase	Q96CD2	Chronic heart failure|Peripheral arterial disease	-	-	-	-	-	-	-	-	-	-	eczema|allergic rhinitis|platelet count|lymphocyte count|mean corpuscular hemoglobin concentration|cups of coffee per day measurement|myeloid white cell count|apolipoprotein a 1 measurement|mean corpuscular volume|amenorrhea|response to antineoplastic agent|serum zinc measurement|coffee consumption|neutrophil count|mean reticulocyte volume|mean arterial pressure|diastolic blood pressure|x-12026 m…	-	-	-	-	-	-	-
SEMA3F	Semaphorin-3F	Q13275	Chronic heart failure|Unstable angina pectoris|Angina pectoris|Myocardial infarction|Stable angina pectoris	-	-	-	-	-	-	-	-	-	-	age at first birth measurement|age at first sexual intercourse measurement|smoking initiation|insomnia measurement|household income|reticulocyte count|reticulocyte measurement|intelligence|peptic ulcer disease|peptic ulcer and gastro-oesophageal reflux disease (gord) drug use measurement|gastroesophageal reflux disease|body mass index|mean platelet volume|parental longevity|intraocular pressure m…	-	-	-	-	hypogonadotropic hypogonadism	affects	no assertion criteria provided
SLAMF7	SLAM family member 7	Q9NQ25	Chronic heart failure	elotuzumab|elotuzumab	chembl:CHEMBL1743010|chembl:CHEMBL1743010	inhibitor|antibody	318.26|318.26	Membrane receptor	elotuzumab	antibody binding	-	-	-	serum igm measurement|multiple sclerosis|slam family member 7 measurement|low affinity immunoglobulin gamma fc region receptor ii-a measurement	-	-	-	-	-	-	-
STAB2	Stabilin-2	Q8WWQ8	Chronic heart failure	-	-	-	-	-	-	-	-	-	-	von willebrand factor measurement|left ventricular structural measurement|sensory perception of smell|adverse effect|response to xenobiotic stimulus|schizoaffective disorder-bipolar type|monocyte count|factor viii measurement|adolescent idiopathic scoliosis|serum igg glycosylation measurement|coagulation factor measurement|stem cell growth factor beta measurement|neuroligin-1 measurement|periosti…	-	-	-	-	-	-	-
ACY3	N-acyl-aromatic-L-amino acid amidohydrolase	Q96HD9	Dilated cardiomyopathy	-	-	-	-	-	-	-	-	-	-	urinary metabolite measurement|serum metabolite measurement|n-acetylkynurenine (2) measurement|n-acetylphenylalanine measurement|n-acetyl-1-methylhistidine measurement|6-bromotryptophan measurement|n-acetyltyrosine measurement|n-acetyltryptophan measurement|level of n-acyl-aromatic-l-amino acid amidohydrolase|carboxylate-forming in blood serum|metabolite measurement|body height	-	-	-	-	-	-	-
HLA-A	HLA class I histocompatibility antigen, A alpha chain	P04439	Dilated cardiomyopathy|Ischemic stroke|Pericarditis|Peripheral arterial disease|Varicose	-	-	-	-	-	-	-	allopurinol|carbamazepine	drug hypersensitivity;stevens-johnson syndrome|drug hypersensitivity;drug reaction with eosinophilia and systemic symptoms;epidermal necrolysis;maculopapular exanthema;stevens-johnson syndrome	toxicity;toxicity|toxicity;toxicity;toxicity;toxicity;toxicity	-	-	-	-	-	carbamazepine hypersensitivity	risk factor	no assertion criteria provided
THBS4	Thrombospondin-4	P35443	Dilated cardiomyopathy	-	-	-	-	-	-	-	-	-	-	ldl peak particle diameter measurement|total fat intake measurement|smoking status measurement|attention deficit hyperactivity disorder|substance abuse|antisocial behaviour measurement|smoking initiation|educational attainment|body height	-	-	-	-	-	-	-
CDSN	Corneodesmosin	Q15517	Esophageal varix|Peripheral arterial disease|Varicose	-	-	-	-	-	-	-	-	-	-	-	-	-	-	-	hypotrichosis 2|peeling skin syndrome 1	pathogenic|pathogenic	no assertion criteria provided|no assertion criteria provided
ICAM4	Intercellular adhesion molecule 4	Q14773	Intracerebral hemorrhage	-	-	-	-	-	-	-	-	-	-	-	-	-	-	-	landsteiner-wiener phenotype	affects	no assertion criteria provided
PROCR	Endothelial protein C receptor	Q9UNN8	Intracerebral hemorrhage|Ischemic stroke|Myocardial infarction	-	-	-	-	-	-	-	-	-	-	venous thromboembolism|sporadic amyotrophic lateral sclerosis|factor vii measurement|protein c measurement|ischemic stroke|stroke|abnormal thrombosis|deep vein thrombosis|pulmonary embolism|myocardial infarction|body height|alcohol drinking|high density lipoprotein cholesterol measurement|alcohol consumption measurement|apolipoprotein a 1 measurement|coronary artery disease|hematological measurem…	-	-	-	-	-	-	-
TNFRSF13C	Tumor necrosis factor receptor superfamily member 13C	Q96RJ3	Intracerebral hemorrhage	-	-	-	-	-	-	-	-	-	-	-	immunodeficiency, common variable, 4	MONDO:0013284	AR	Limited	immunodeficiency, common variable, 4	pathogenic	no assertion criteria provided
ADAM9	Disintegrin and metalloproteinase domain-containing protein 9	Q13443	Ischemic stroke|Varicose	ilomastat	chembl:CHEMBL19611	inhibitor	4.9	-	-	-	-	-	-	basophil count|sex hormone-binding globulin measurement|lipid measurement|body height|disintegrin and metalloproteinase domain-containing protein 9 measurement	adam9-related retinopathy	MONDO:0800398	AR	Definitive	cone-rod dystrophy|cone-rod dystrophy 9|retinitis pigmentosa	pathogenic|pathogenic|pathogenic	no assertion criteria provided|criteria provided, single submitter|no assertion criteria provided
AFAP1	Actin filament-associated protein 1	Q8N556	Ischemic stroke|Unstable angina pectoris	-	-	-	-	-	-	-	-	-	-	open-angle glaucoma|response to bronchodilator|fev/fec ratio|sleep duration|high density lipoprotein cholesterol measurement|intraocular pressure measurement|glaucoma|body height|neuroimaging measurement|brain volume measurement|serum alanine aminotransferase measurement|brain measurement|antiglaucoma preparations and miotics use measurement|granulocyte colony-stimulating factor measurement|pulse…	-	-	-	-	-	-	-
BPIFB1	BPI fold-containing family B member 1	Q8TDL5	Ischemic stroke	-	-	-	-	-	-	-	-	-	-	breast carcinoma|body height|bpi fold-containing family b member 1 measurement	-	-	-	-	-	-	-
BTN2A1	Butyrophilin subfamily 2 member A1	Q7KYR7	Ischemic stroke|Myocardial infarction|Pericarditis|Peripheral arterial disease|Varicose	-	-	-	-	-	-	-	-	-	-	gastroesophageal reflux disease|unipolar depression|intelligence|neuroticism measurement|wellbeing measurement|heel bone mineral density|depressive symptom measurement|cutaneous mastocytosis|breast carcinoma|lung carcinoma|autism spectrum disorder|schizophrenia|bipolar disorder|inguinal hernia|chronic obstructive pulmonary disease|sexual dimorphism|bmi-adjusted waist-hip ratio|factor viii measure…	-	-	-	-	-	-	-
CAPS	Calcyphosin	Q13938	Ischemic stroke	-	-	-	-	-	-	-	-	-	-	-	-	-	-	-	-	-	-
CD1C	T-cell surface glycoprotein CD1c	P29017	Ischemic stroke|Pericarditis|Peripheral arterial disease	-	-	-	-	0.476596	-	-	-	-	-	level of t-cell surface glycoprotein cd1c in blood serum	-	-	-	-	-	-	-
CD209	CD209 antigen	Q9NNX6	Ischemic stroke|Varicose	-	-	-	-	-	-	-	-	-	-	cd209 antigen measurement	-	-	-	-	dengue fever, protection against|mycobacterium tuberculosis, susceptibility to|susceptibility to hiv infection	protective|risk factor|risk factor	no assertion criteria provided|no assertion criteria provided|no assertion criteria provided
CD74	HLA class II histocompatibility antigen gamma chain	P04233	Ischemic stroke|Peripheral arterial disease|Varicose	milatuzumab|milatuzumab	chembl:CHEMBL1743040|chembl:CHEMBL1743040	antibody|antagonist	318.26|318.26	-	-	-	-	-	-	response to bronchodilator|fev/fec ratio	-	-	-	-	-	-	-
CLEC4M	C-type lectin domain family 4 member M	Q9H2X3	Ischemic stroke	-	-	-	-	-	-	-	-	-	-	aspartate aminotransferase measurement|von willebrand factor measurement|neutrophil count|neutrophil percentage of leukocytes|lipoprotein a measurement|leukocyte count|venous thromboembolism|ischemic stroke|coronary artery disease|factor viii measurement|body height	-	-	-	-	-	-	-
CPVL	Probable serine carboxypeptidase CPVL	Q9H3G5	Ischemic stroke|Peripheral arterial disease|Varicose	-	-	-	-	-	-	-	-	-	-	keratinocyte carcinoma|basal cell carcinoma|forehead morphology measurement|non-melanoma skin carcinoma|intelligence|endometrial carcinoma|neuropsychological test|hba1c measurement|prostate carcinoma|vitiligo|neuroimaging measurement|cortical thickness|cortical surface area measurement|fev/fec ratio|skin neoplasm|drug dependence|brain measurement	-	-	-	-	-	-	-
CSNK1D	Casein kinase I isoform delta	P48730	Ischemic stroke	ic261|chembl2069623|chembl1951415|chembl261454	chembl:CHEMBL576349|chembl:CHEMBL2069623|chembl:CHEMBL1951415|chembl:CHEMBL261454	inhibitor|inhibitor|inhibitor|inhibitor	0.92|1.38|0.69|1.38	-	-	-	-	-	-	-	-	-	-	-	advanced sleep phase syndrome 2	pathogenic	no assertion criteria provided
CUZD1	CUB and zona pellucida-like domain-containing protein 1	Q86UP6	Ischemic stroke	-	-	-	-	-	-	-	-	-	-	low density lipoprotein cholesterol measurement	-	-	-	-	-	-	-
GP2	Pancreatic secretory granule membrane major glycoprotein GP2	P55259	Ischemic stroke|Myocardial infarction|Peripheral arterial disease|Varicose	-	-	-	-	-	-	-	-	-	-	type 2 diabetes mellitus|drugs used in diabetes use measurement	-	-	-	-	-	-	-
GRK5	G protein-coupled receptor kinase 5	P34947	Ischemic stroke	-	-	-	-	-	-	-	-	-	-	type 2 diabetes mellitus|platelet component distribution width|mean platelet volume|wellbeing measurement|unipolar depression|platelet aggregation|lymphocyte count|bmi-adjusted waist circumference|platelet count|lymphocyte percentage of leukocytes|body height|smoking status measurement|aggressive periodontitis|venous thromboembolism|glycoprotein change measurement|neutrophil percentage of leukocy…	-	-	-	-	-	-	-
IL12RB2	Interleukin-12 receptor subunit beta-2	Q99665	Ischemic stroke|Varicose	-	-	-	-	-	-	-	-	-	-	primary biliary cirrhosis|systemic scleroderma|crohn's disease|thyroid preparation use measurement|rheumatoid arthritis|myositis|systemic lupus erythematosus|biliary liver cirrhosis|triglyceride measurement|response to selective serotonin reuptake inhibitor|interleukin-12 receptor subunit beta-2 measurement|anti-citrullinated protein antibody seropositivity|rheumatoid factor seropositivity measur…	-	-	-	-	-	-	-
LGALS4	Galectin-4	P56470	Ischemic stroke|Peripheral arterial disease|Varicose|Angina pectoris|Myocardial infarction|Unstable angina pectoris	-	-	-	-	-	-	-	-	-	-	-	-	-	-	-	-	-	-
MUC2	Mucin-2	Q02817	Ischemic stroke|Myocardial infarction|Varicose	-	-	-	-	-	-	-	-	-	-	-	-	-	-	-	lung cancer|small cell lung carcinoma	pathogenic|pathogenic	no assertion criteria provided|no assertion criteria provided
OBP2B	Odorant-binding protein 2b	Q9NPH6	Ischemic stroke	-	-	-	-	-	-	-	-	-	-	-	-	-	-	-	-	-	-
PDIA5	Protein disulfide-isomerase A5	Q14554	Ischemic stroke|Pericarditis|Peripheral arterial disease|Varicose|Myocarditis	-	-	-	-	-	-	-	-	-	-	platelet component distribution width|platelet count|platelet crit|mean platelet volume|fibrinogen measurement|systolic blood pressure change measurement|fibroblast growth factor basic measurement|interleukin 10 measurement|interleukin 17 measurement|susceptibility to mononucleosis measurement|synaptotagmin-11 measurement|pyruvate measurement|protein disulfide-isomerase a5 measurement|glucose mea…	-	-	-	-	-	-	-
PON1	Serum paraoxonase/arylesterase 1	P27169	Ischemic stroke	-	-	-	-	-	-	-	-	-	-	response to tnf antagonist|arylesterase enzyme measurement|metabolite measurement|testis-expressed sequence 29 protein measurement|transmembrane protein 59-like measurement|nhl repeat-containing protein 3 measurement|allergin-1 measurement|erythroid membrane-associated|nad-dependent protein deacylase sirtuin-5|mitochondrial measurement|syntaxin-10 measurement|t-cell surface protein tactile measur…	-	-	-	-	coronary artery disease, susceptibility to|coronary artery spasm 2, susceptibility to|enzyme activity finding|microvascular complications of diabetes, susceptibility to, 5	risk factor|risk factor|association|risk factor	no assertion criteria provided|no assertion criteria provided|no assertion criteria provided|no assertion criteria provided
PROC	Vitamin K-dependent protein C	P04070	Ischemic stroke	-	-	-	-	-	-	-	-	-	-	self rated health|protein c measurement|vitamin k-dependent protein c measurement	hereditary thrombophilia due to congenital protein c deficiency	MONDO:0019145	SD	Definitive	abnormal thrombosis|cerebral palsy|deep venous thrombosis|inborn genetic diseases|reduced protein c activity|thromboembolism|thrombophilia 3 due to protein c deficiency|thrombophilia due to protein c deficiency, autosomal dominant|thrombophilia due to protein c deficiency, autosomal recessive	pathogenic|likely pathogenic|likely pathogenic|pathogenic|pathogenic|likely pathogenic|established risk allele|pathogenic|pathogenic	criteria provided, single submitter|criteria provided, single submitter|criteria provided, single submitter|criteria provided, single submitter|no assertion criteria provided|criteria provided, single submitter|no assertion criteria provided|criteria provided, single submitter|no assertion criteria provided
RNASET2	Ribonuclease T2	O00584	Ischemic stroke|Peripheral arterial disease	-	-	-	-	-	-	-	-	-	-	birth measurement|spontaneous preterm birth|endometrial neoplasm|thyroid preparation use measurement|autoimmune thyroid disease|smooth surface dental caries|vitiligo|huntington disease|disease progression measurement|hypothyroidism|basal cell carcinoma	-	-	-	-	cystic leukoencephalopathy without megalencephaly|inborn genetic diseases	pathogenic|pathogenic	criteria provided, single submitter|criteria provided, single submitter
SELE	E-selectin	P16581	Ischemic stroke|Varicose	bimosiamose|rivipansel	chembl:CHEMBL1215923|chembl:CHEMBL3707446	inhibitor|antagonist	7.96|10.61	-	-	-	-	-	-	-	-	-	-	-	-	-	-
SERPINI2	Serpin I2	O75830	Ischemic stroke|Myocardial infarction	-	-	-	-	-	-	-	-	-	-	diet measurement|x-12435 measurement|educational attainment	-	-	-	-	-	-	-
SSH3	Protein phosphatase Slingshot homolog 3	Q8TE77	Ischemic stroke|Peripheral arterial disease|Varicose	-	-	-	-	-	-	-	-	-	-	high density lipoprotein cholesterol measurement	-	-	-	-	-	-	-
TGM2	Protein-glutamine gamma-glutamyltransferase 2	P21980	Ischemic stroke	-	-	-	-	-	-	-	-	-	-	disease free survival|response to mepolizumab|myeloid white cell count|leukocyte count|lipopolysaccharide-binding protein measurement	-	-	-	-	-	-	-
TNFRSF4	Tumor necrosis factor receptor superfamily member 4	P43489	Ischemic stroke|Peripheral arterial disease	vonlerolizumab	chembl:CHEMBL3990022	antibody	21.22	-	-	-	-	-	-	eosinophil count	combined immunodeficiency due to ox40 deficiency	MONDO:0014268	AR	Limited	combined immunodeficiency due to ox40 deficiency	pathogenic	no assertion criteria provided
TNFRSF9	Tumor necrosis factor receptor superfamily member 9	Q07011	Ischemic stroke	urelumab|utomilumab|urelumab	chembl:CHEMBL1743085|chembl:CHEMBL3707324|chembl:CHEMBL1743085	antibody|antibody|agonist	95.48|63.65|95.48	-	-	-	-	-	-	waist-hip ratio	-	-	-	-	immunodeficiency 109 with lymphoproliferation|tnfrsf9-related disorder	pathogenic|likely pathogenic	no assertion criteria provided|criteria provided, single submitter
TP53BP1	TP53-binding protein 1	Q12888	Ischemic stroke|Varicose	-	-	-	-	-	-	-	-	-	-	triglyceride measurement|eosinophil count|hematocrit|c-reactive protein measurement|hemoglobin measurement|mean corpuscular volume|high density lipoprotein cholesterol measurement|alcohol drinking|alcohol consumption measurement|apolipoprotein a 1 measurement|follistatin measurement|seropositivity measurement|influenza a seropositivity|lipoprotein-associated phospholipase a(2) measurement|lung ca…	-	-	-	-	-	-	-
TRIM40	E3 ubiquitin ligase TRIM40	Q6P9F5	Ischemic stroke|Ventricular arrhythmia	-	-	-	-	-	-	-	-	-	-	-	-	-	-	-	-	-	-
VCAM1	Vascular cell adhesion protein 1	P19320	Ischemic stroke	-	-	-	-	-	-	-	-	-	-	lymphocyte percentage of leukocytes|lymphocyte count|vascular cell adhesion protein 1 measurement	-	-	-	-	-	-	-
VWF	von Willebrand factor	P04275	Ischemic stroke|Peripheral arterial disease|Varicose	caplacizumab	chembl:CHEMBL2109624	inhibitor	13.64	Unclassified	caplacizumab	antibody binding	-	-	-	factor viii measurement|von willebrand factor measurement|3-hydroxypropylmercapturic acid measurement|mean platelet volume|herpes zoster|response to tofacitinib|venous thromboembolism|coagulation factor measurement|response to peginterferon alfa-2a|dihydrofolate reductase measurement|covid-19|level of dihydrofolate reductase in blood serum|lipid measurement|pyroglutamine measurement|lifestyle mea…	hereditary von willebrand disease|von willebrand disease type 2b	MONDO:0019565|MONDO:0015629	AD|AD	Definitive|Definitive	abnormal bleeding|abnormality of blood and blood-forming tissues|abnormality of coagulation|inborn genetic diseases|prolonged bleeding time|reduced quantity of von willebrand factor|reduced von willebrand factor activity|thrombocytopenia|thrombus|von willebrand disease type 2a|von willebrand disease type 2b|von willebrand disease type 1|von willebrand disease type 2|von willebrand disease type 2m…	pathogenic|pathogenic|pathogenic|pathogenic|pathogenic|pathogenic|pathogenic|pathogenic|likely pathogenic|pathogenic|pathogenic|pathogenic|pathogenic|pathogenic|pathogenic|pathogenic|risk factor|pathogenic|pathogenic	criteria provided, single submitter|criteria provided, single submitter|criteria provided, single submitter|criteria provided, single submitter|criteria provided, single submitter|no assertion criteria provided|no assertion criteria provided|criteria provided, single submitter|criteria provided, single submitter|criteria provided, single submitter|criteria provided, single submitter|criteria prov…
ADA2	Adenosine deaminase 2	Q9NZK5	Myocardial infarction	-	-	-	-	-	-	-	-	-	-	word list delayed recall measurement|memory performance|arylsulfatase b measurement|anti-sars-cov-2 igg measurement|response to covid-19 vaccine|protein s100-a11 measurement|interleukin-17 receptor a measurement|parathyroid hormone-related protein measurement|adenosine deaminase measurement|monocyte count|lymphocyte:monocyte ratio|interleukin 17 receptor a measurement|body height	deficiency of adenosine deaminase 2	MONDO:0100317	AR	Definitive	autoinflammatory syndrome|deficiency of ada2|inherited immunodeficiency diseases|sneddon syndrome|splenomegaly|stroke|vasculitis due to ada2 deficiency	pathogenic|likely pathogenic|likely pathogenic|pathogenic|pathogenic|pathogenic|pathogenic	criteria provided, single submitter|no assertion criteria provided|criteria provided, single submitter|criteria provided, single submitter|criteria provided, single submitter|criteria provided, single submitter|criteria provided, single submitter
CCL4	C-C motif chemokine 4	P13236	Myocardial infarction	-	-	-	-	-	-	-	-	-	-	-	-	-	-	-	-	-	-
CELA3A	Chymotrypsin-like elastase family member 3A	P09093	Myocardial infarction	-	-	-	-	-	-	-	-	-	-	sex interaction measurement|covid-19	-	-	-	-	-	-	-
CXCL9	C-X-C motif chemokine 9	Q07325	Myocardial infarction	-	-	-	-	-	-	-	-	-	-	-	-	-	-	-	-	-	-
F2	Prothrombin	P00734	Myocardial infarction	dabigatran|melagatran|desirudin|lepirudin|argatroban|bivalirudin|dabigatran etexilate mesylate|ximelagatran|chembl290376	chembl:CHEMBL48361|chembl:CHEMBL266349|chembl:CHEMBL1201662|chembl:CHEMBL1201666|chembl:CHEMBL1166|chembl:CHEMBL2103749|chembl:CHEMBL1615369|chembl:CHEMBL522038|chembl:CHEMBL290376	inhibitor|inhibitor|inhibitor|inhibitor|inhibitor|inhibitor|inhibitor|inhibitor|inhibitor	1.18|0.71|4.24|7.78|10.61|23.34|2.12|16.97|1.06	Enzyme	argatroban|bivalirudin|dabigatran etexilate|ximelagatran|desirudin|lepirudin	inhibitor|inhibitor|inhibitor|inhibitor|inhibitor|inhibitor	-	-	-	high density lipoprotein cholesterol measurement|venous thromboembolism|ischemic stroke|stroke|abnormal thrombosis|deep vein thrombosis|pulmonary embolism|lymphocyte count|monocyte count|intraocular pressure measurement|autism spectrum disorder|schizophrenia|prothrombin time measurement|thrombin measurement|prothrombin measurement|diet measurement|triglyceride measurement|factor vii measurement|o…	thrombophilia due to thrombin defect|congenital prothrombin deficiency	MONDO:0008559|MONDO:0013361	AD|AR	Definitive|Definitive	cerebral palsy|coagulation factor deficiency syndrome|congenital prothrombin deficiency|dysprothrombinemia prothrombin himi-ii|ischemic stroke|prothrombin type 3|pregnancy loss, recurrent, susceptibility to, 2|prolonged prothrombin time|thrombophilia caused by f2 prothrombin deficiency|thrombophilia due to thrombin defect|venous thromboembolism	risk factor|likely pathogenic|pathogenic|pathogenic|risk factor|pathogenic|risk factor|likely pathogenic|established risk allele|pathogenic|risk factor	criteria provided, single submitter|criteria provided, single submitter|no assertion criteria provided|no assertion criteria provided|no assertion criteria provided|no assertion criteria provided|no assertion criteria provided|criteria provided, single submitter|no assertion criteria provided|criteria provided, single submitter|criteria provided, single submitter
FN1	Fibronectin	P02751	Myocardial infarction	-	-	-	-	-	-	-	-	-	-	waist-hip ratio|bmi-adjusted waist-hip ratio|ferritin measurement|behavioural disinhibition measurement|lymphocyte count|myocardial infarction|coronary artery disease|monocyte count|myeloid white cell count|systolic blood pressure|pulse pressure measurement|diastolic blood pressure|low density lipoprotein cholesterol measurement|apolipoprotein b measurement|bmi-adjusted waist circumference|total …	-	-	-	-	glomerulopathy with fibronectin deposits 2|inborn genetic diseases|spondylometaphyseal dysplasia - sutcliffe type	pathogenic|pathogenic|pathogenic	criteria provided, single submitter|criteria provided, single submitter|criteria provided, single submitter
IGFBP3	Insulin-like growth factor-binding protein 3	P17936	Myocardial infarction|Atrial flutter/fibrillation	-	-	-	-	-	-	-	-	-	-	bmi-adjusted waist-hip ratio|bmi-adjusted waist circumference|body height|diastolic blood pressure|appendicular lean mass|waist-hip ratio|nutritionally-regulated adipose and cardiac enriched protein homolog measurement|systolic blood pressure|igfbp-3 measurement|igf-1 measurement|cortical thickness|insulin-like growth factor-binding protein 3 measurement|agents acting on the renin-angiotensin sys…	-	-	-	-	-	-	-
INHBC	Inhibin beta C chain	P55103	Myocardial infarction	-	-	-	-	-	-	-	-	-	-	triglyceride measurement|glomerular filtration rate|urate measurement|hematocrit|aspartate aminotransferase measurement|uric acid measurement|gut microbiome measurement|high density lipoprotein cholesterol measurement|hemoglobin measurement|cognitive function measurement|monocyte count|chronic kidney disease|creatinine measurement|coronary artery disease|very low density lipoprotein cholesterol m…	-	-	-	-	-	-	-
COL28A1	Collagen alpha-1(XXVIII) chain	Q2UY09	Myocarditis|Esophageal varix	-	-	-	-	-	-	-	-	-	-	frontotemporal dementia|age at onset|stroke outcome severity measurement|mental or behavioural disorder|response to vaccine|cytokine measurement|dna methylation|pyruvate measurement	-	-	-	-	-	-	-
HYAL1	Hyaluronidase-1	Q12794	Myocarditis|Stable angina pectoris|Unstable angina pectoris	-	-	-	-	-	-	-	-	-	-	bmi-adjusted waist circumference|dna methylation|hyaluronidase-1 measurement|thioredoxin domain-containing protein 12 measurement|body mass index	mucopolysaccharidosis type 9	MONDO:0011093	AR	Moderate	deficiency of hyaluronoglucosaminidase	pathogenic	criteria provided, single submitter
FGL1	Fibrinogen-like protein 1	Q08830	Pericarditis	-	-	-	-	-	-	-	-	-	-	fev change measurement|response to bronchodilator|fev/fec ratio|lactotransferrin measurement|preeclampsia	-	-	-	-	-	-	-
HS3ST3B1	Heparan sulfate glucosamine 3-O-sulfotransferase 3B1	Q9Y662	Pericarditis	-	-	-	-	-	-	-	-	-	-	gut microbiome measurement	-	-	-	-	-	-	-
IL1R2	Interleukin-1 receptor type 2	P27930	Pericarditis	-	-	-	-	-	-	-	-	-	-	testosterone measurement|interleukin-1 receptor type 2 measurement|glucuronate measurement|2-palmitoylglycerophosphocholine measurement|interleukin 1 receptor-like 2 measurement	-	-	-	-	-	-	-
SELPLG	P-selectin glycoprotein ligand 1	Q14242	Pericarditis	-	-	-	-	-	-	-	-	-	-	conduct disorder|p-selectin glycoprotein ligand 1 measurement	-	-	-	-	-	-	-
AGER	Advanced glycosylation end product-specific receptor	Q15109	Peripheral arterial disease|Atrial flutter/fibrillation	azeliragon	chembl:CHEMBL3989929	antagonist	31.83	-	-	-	-	-	-	-	-	-	-	-	-	-	-
CST1	Cystatin-SN	P01037	Peripheral arterial disease	-	-	-	-	-	-	-	-	-	-	cystatin-sn measurement|cystatin-sa measurement|cystatin c measurement	-	-	-	-	-	-	-
HCG22	Protein PBMUCL2	E2RYF7	Peripheral arterial disease	-	-	-	-	-	-	-	-	-	-	-	-	-	-	-	-	-	-
LPL	Lipoprotein lipase	P06858	Peripheral arterial disease	-	-	-	-	-	-	-	-	-	-	coronary artery disease|lipid measurement|triglyceride measurement|high density lipoprotein cholesterol measurement|waist-hip ratio|bmi-adjusted waist-hip ratio|sleep duration|non-alcoholic fatty liver disease|serum metabolite measurement|low density lipoprotein cholesterol measurement|physical activity|eosinophil count|very low density lipoprotein particle size measurement|free cholesterol measu…	-	-	-	-	cardiovascular phenotype|coronary heart disease|dilated cardiomyopathy 1a|high density lipoprotein cholesterol level quantitative trait locus 11|hyperlipidemia, familial combined, lpl related|hyperlipidemia, familial combined, susceptibility to|hyperlipoproteinemia, type i|inborn genetic diseases|lipoprotein lipase (olbia)|lpl-arita	pathogenic|risk factor|likely pathogenic|association|pathogenic|risk factor|pathogenic|pathogenic|pathogenic|pathogenic	criteria provided, single submitter|no assertion criteria provided|no assertion criteria provided|no assertion criteria provided|criteria provided, single submitter|no assertion criteria provided|criteria provided, single submitter|criteria provided, single submitter|no assertion criteria provided|no assertion criteria provided
MMP12	Macrophage metalloelastase	P39900	Peripheral arterial disease|Ischemic stroke|Myocardial infarction	azd-1236|ilomastat	chembl:CHEMBL4297352|chembl:CHEMBL19611	inhibitor|inhibitor	5.3|0.82	-	-	-	-	-	-	emphysema pattern measurement|forced expiratory volume|response to bronchodilator|fev/fec ratio|macrophage metalloelastase measurement|emphysema imaging measurement	-	-	-	-	-	-	-
PAMR1	Inactive serine protease PAMR1	Q6UXH9	Peripheral arterial disease	-	-	-	-	-	-	-	-	-	-	response to bronchodilator|fev/fec ratio|bronchopulmonary dysplasia|parental longevity|ocular sarcoidosis|body height|handedness|visuospatial function measurement	-	-	-	-	-	-	-
TNFRSF11A	Tumor necrosis factor receptor superfamily member 11A	Q9Y6Q6	Peripheral arterial disease	-	-	-	-	-	-	-	-	-	-	bone density|late-onset myasthenia gravis|femoral neck bone mineral density|spine bone mineral density|childhood onset asthma|heel bone mineral density|eczema|allergic rhinitis|asthma|alkaline phosphatase measurement|age at onset|allergic disease|myasthenia gravis|vitiligo|vaginal microbiome measurement|eye morphology measurement|rheumatoid arthritis|anti-citrullinated protein antibody seropositi…	-	-	-	-	autosomal recessive osteopetrosis 7|familial expansile osteolysis|paget disease of bone 2, early-onset	pathogenic|pathogenic|pathogenic	criteria provided, single submitter|criteria provided, single submitter|criteria provided, single submitter
ARHGEF10	Rho guanine nucleotide exchange factor 10	O15013	Stable angina pectoris	-	-	-	-	-	-	-	-	-	-	-	autosomal dominant slowed nerve conduction velocity	MONDO:0011998	AD	Limited	autosomal dominant slowed nerve conduction velocity|charcot-marie-tooth disease|peripheral axonal neuropathy	pathogenic|likely pathogenic|likely pathogenic	no assertion criteria provided|no assertion criteria provided|criteria provided, single submitter
DEFB4A_DEFB4B	Beta-defensin 4A	O15263	Stable angina pectoris	-	-	-	-	-	-	-	-	-	-	-	-	-	-	-	-	-	-
ENPP6	Glycerophosphocholine cholinephosphodiesterase ENPP6	Q6UWR7	Stable angina pectoris	-	-	-	-	-	-	-	-	-	-	influenza a (h1n1)|diastolic blood pressure|heel bone mineral density|mucocutaneous lymph node syndrome|insomnia|covid-19|white matter integrity|glycine measurement|neuroimaging measurement|serum metabolite measurement|psychotic symptoms|body height	-	-	-	-	-	-	-
FCRLB	Fc receptor-like B	Q6BAA4	Stable angina pectoris	-	-	-	-	-	-	-	-	-	-	leukocyte count|serum non-albumin protein measurement|low affinity immunoglobulin gamma fc region receptor ii-b measurement|low affinity immunoglobulin gamma fc region receptor ii-a measurement	-	-	-	-	-	-	-
GSTT2B	Glutathione S-transferase theta-2B	P0CG30	Stable angina pectoris	-	-	-	-	-	-	-	-	-	-	-	-	-	-	-	-	-	-
LMOD1	Leiomodin-1	P29536	Stable angina pectoris	-	-	-	-	-	-	-	-	-	-	self reported educational attainment|unipolar depression|mood disorder|heel bone mineral density|neuroticism measurement|daytime rest measurement|fev/fec ratio|sleep duration|body mass index|appendicular lean mass|coronary artery disease|breast size|physical activity measurement|colorectal cancer|diet measurement|triglyceride measurement|insomnia|retinal vasculature measurement|educational attain…	-	-	-	-	megacystis-microcolon-intestinal hypoperistalsis syndrome 3|visceral myopathy 1	pathogenic|pathogenic	no assertion criteria provided|no assertion criteria provided
MDGA1	MAM domain-containing glycosylphosphatidylinositol anchor protein 1	Q8NFP4	Stable angina pectoris	-	-	-	-	-	-	-	-	-	-	coronary aneurysm|insomnia measurement|smoking status measurement|chronotype measurement|response to antidepressant|conotruncal heart malformations|insomnia|smoking initiation	-	-	-	-	-	-	-
NRP1	Neuropilin-1	O14786	Stable angina pectoris	-	-	-	-	-	-	-	-	-	-	migraine disorder|parental longevity|response to paliperidone|schizophrenia symptom severity measurement|bmi-adjusted waist-hip ratio|waist-hip ratio|gut microbiome measurement|cortical surface area measurement|neuroimaging measurement|endometriosis|brain measurement|tetralogy of fallot|response to tenofovir|creatinine clearance measurement|unipolar depression|alcohol dependence|lobe attachment|c…	-	-	-	-	-	-	-
PAM	Peptidyl-glycine alpha-amidating monooxygenase	P19021	Stable angina pectoris|Ventricular arrhythmia	-	-	-	-	-	-	-	-	-	-	bmi-adjusted waist-hip ratio|balding measurement|intelligence|nicotine dependence symptom count|insulinogenic index measurement|sex hormone-binding globulin measurement|type 2 diabetes mellitus|cytokine measurement|sleep duration|pr interval|drugs used in diabetes use measurement|body height|bmi-adjusted waist circumference|waist-hip ratio|parkinson disease|diastolic blood pressure|systolic blood…	-	-	-	-	-	-	-
SERPING1	Plasma protease C1 inhibitor	P05155	Stable angina pectoris	-	-	-	-	-	-	-	-	-	-	mean platelet volume|platelet count|fasting blood insulin measurement|oxysterols receptor lxr-beta measurement|plasma protease c1 inhibitor measurement|complement c1r subcomponent measurement|complement c1q subcomponent measurement|complement c1r subcomponent-like protein measurement|alkaline phosphatase measurement|fev/fec ratio	hereditary angioedema with c1inh deficiency	MONDO:0033946	AD	Definitive	c1 inhibitor deficiency|complement component 4, partial deficiency of, due to dysfunctional c1 inhibitor|hereditary c1 esterase inhibitor deficiency - dysfunctional factor|hereditary angioedema type 1|inborn genetic diseases	pathogenic|pathogenic|pathogenic|pathogenic|pathogenic	criteria provided, single submitter|no assertion criteria provided|no assertion criteria provided|criteria provided, single submitter|criteria provided, single submitter
TCN2	Transcobalamin-2	P20062	Stable angina pectoris	-	-	-	-	-	-	-	-	-	-	type 2 diabetes mellitus|nephroblastoma|moyamoya disease|level of transcobalamin-2 in blood serum|transcobalamin-2 measurement|body height	-	-	-	-	inborn genetic diseases|pancytopenia|transcobalamin ii deficiency	pathogenic|pathogenic|pathogenic	criteria provided, single submitter|no assertion criteria provided|criteria provided, single submitter
TNN	Tenascin-N	Q9UQP3	Stable angina pectoris|Unstable angina pectoris	-	-	-	-	-	-	-	-	-	-	anti-mullerian hormone measurement|diastolic blood pressure|educational attainment|body height	-	-	-	-	-	-	-
ANGPTL3	Angiopoietin-related protein 3	Q9Y5C1	Subarachnoid hemorrhage	-	-	-	-	Secreted	evinacumab	inhibitor	-	-	-	-	familial hypobetalipoproteinemia 2	MONDO:0011505	AR	Definitive	familial hypobetalipoproteinemia 2|inborn genetic diseases	pathogenic|pathogenic	no assertion criteria provided|criteria provided, single submitter
GOLM2	Protein CASC4	Q6P4E1	Unstable angina pectoris	-	-	-	-	-	-	-	-	-	-	rs-10-hydroxywarfarin to rs-warfarin ratio measurement	-	-	-	-	-	-	-
HJV	Hemojuvelin	Q6ZVN8	Unstable angina pectoris	-	-	-	-	-	-	-	-	-	-	-	-	-	-	-	hemochromatosis type 1|hemochromatosis type 2a	pathogenic|pathogenic	no assertion criteria provided|criteria provided, single submitter
HPGDS	Hematopoietic prostaglandin D synthase	O60760	Unstable angina pectoris	chembl574003	chembl:CHEMBL574003	inhibitor	127.3	-	-	-	-	-	-	testicular carcinoma|puberty onset measurement|mitochondrial dna measurement|testicular germ cell tumor|qt interval|hematopoietic prostaglandin d synthase measurement|level of glutathione-requiring prostaglandin d synthase in blood serum|body height	-	-	-	-	-	-	-
HRG	Histidine-rich glycoprotein	P04196	Unstable angina pectoris	-	-	-	-	-	-	-	-	-	-	cerebrospinal fluid biomarker measurement|partial thromboplastin time|upf0577 protein kiaa1324-like measurement|persulfide dioxygenase ethe1|mitochondrial measurement|microfibrillar-associated protein 2 measurement|non-histone chromosomal protein hmg-14 measurement|fetuin-b measurement|ntf2-related export protein 1 measurement|tyrosine measurement|gastrin-releasing peptide measurement|protocadher…	hereditary thrombophilia due to congenital histidine-rich (poly-l) glycoprotein deficiency	MONDO:0013143	AD	Moderate	hereditary thrombophilia due to congenital histidine-rich (poly-l) glycoprotein deficiency	pathogenic	no assertion criteria provided
ADAM15	Disintegrin and metalloproteinase domain-containing protein 15	Q13444	Varicose	-	-	-	-	-	-	-	-	-	-	gait measurement|smoking status measurement|risk-taking behaviour|hba1c measurement|eosinophil percentage of leukocytes|systemic lupus erythematosus|chin morphology measurement|mosquito bite reaction size measurement|serum gamma-glutamyl transferase measurement|serum albumin measurement|sushi|von willebrand factor type a|egf and pentraxin domain-containing protein 1 measurement|urate measurement|…	-	-	-	-	-	-	-
APOBR	Apolipoprotein B receptor	Q0VD83	Varicose	-	-	-	-	-	-	-	-	-	-	body weight|body mass index	-	-	-	-	-	-	-
BRSK2	Serine/threonine-protein kinase BRSK2	Q8IWQ3	Varicose	chembl2203843|hesperadin	chembl:CHEMBL2203843|chembl:CHEMBL514409	inhibitor|inhibitor	10.61|0.8	-	-	-	-	-	-	heroin dependence|brain volume measurement|chronotype measurement|body mass index|gut microbiome measurement|white matter microstructure measurement|susceptibility to childhood ear infection measurement|serine/threonine-protein kinase brsk2 measurement|schizophrenia|neuroimaging measurement|hippocampal volume|brain connectivity measurement|cortical surface area measurement|brain measurement|lipid…	complex neurodevelopmental disorder	MONDO:0100038	AD	Definitive	brsk2-related disorder|inborn genetic diseases	likely pathogenic|pathogenic	criteria provided, single submitter|criteria provided, single submitter
CCL19	C-C motif chemokine 19	Q99731	Varicose	-	-	-	-	-	-	-	-	-	-	-	-	-	-	-	-	-	-
CCL25	C-C motif chemokine 25	O15444	Varicose	-	-	-	-	-	-	-	-	-	-	c-c motif chemokine 25 measurement|ccl25 measurement	-	-	-	-	-	-	-
CEACAM20	Carcinoembryonic antigen-related cell adhesion molecule 20	Q6UY09	Varicose	-	-	-	-	-	-	-	-	-	-	alzheimer disease|family history of alzheimer|low density lipoprotein cholesterol measurement|free cholesterol measurement|total cholesterol measurement|esterified cholesterol measurement|cholesteryl ester measurement|very low density lipoprotein cholesterol measurement|cholesteryl esters:total lipids ratio|cholesterol:total lipids ratio|phospholipid measurement|triglycerides:total lipids ratio|l…	-	-	-	-	-	-	-
CFHR5	Complement factor H-related protein 5	Q9BXR6	Varicose	-	-	-	-	-	-	-	-	-	-	cerebrospinal fluid biomarker measurement|coagulation factor measurement|age-related macular degeneration|atrophic macular degeneration|wet macular degeneration|platelet-derived growth factor receptor alpha measurement|complement factor h-related protein 5 measurement|hemopexin measurement	-	-	-	-	atypical hemolytic-uremic syndrome|cfhr5 deficiency	pathogenic|pathogenic	no assertion criteria provided|criteria provided, single submitter
CRISP3	Cysteine-rich secretory protein 3	P54108	Varicose	-	-	-	-	-	-	-	-	-	-	cysteine-rich secretory protein 2 measurement	-	-	-	-	-	-	-
CRTAP	Cartilage-associated protein	O75718	Varicose	-	-	-	-	-	-	-	-	-	-	atopic asthma|retinal detachment|retinal break|multiple sclerosis|unipolar depression|susceptibility to hepatitis a infection measurement|body height	-	-	-	-	osteogenesis imperfecta|osteogenesis imperfecta type 7	pathogenic|pathogenic	criteria provided, single submitter|criteria provided, single submitter
CXADR	Coxsackievirus and adenovirus receptor	P78310	Varicose	-	-	-	-	-	-	-	-	-	-	neutrophil count|aortic measurement|leukocyte count|fev/fec ratio|mean corpuscular volume	-	-	-	-	-	-	-
DIPK2B	Divergent protein kinase domain 2B	Q9H7Y0	Varicose	-	-	-	-	-	-	-	-	-	-	-	-	-	-	-	-	-	-
EFEMP1	EGF-containing fibulin-like extracellular matrix protein 1	Q12805	Varicose	-	-	-	-	-	-	-	-	-	-	vital capacity|body height|bmi-adjusted waist circumference|white matter hyperintensity measurement|optic cup area measurement|chronic venous insufficiency|varicose veins|cup-to-disc ratio measurement|body fat distribution|refractive error|fev/fec ratio|forced expiratory volume|carpal tunnel syndrome|pelvic organ prolapse|diverticular disease|biliary atresia|pulse pressure measurement|lean body m…	doyne honeycomb retinal dystrophy	MONDO:0007471	AD	Definitive	accelerated skeletal maturation|arachnodactyly|blindness|cutis laxa|diverticulum of bladder|dolichocephaly|doyne honeycomb retinal dystrophy|dural ectasia|ectropion of lower eyelids|generalized hypotonia|glaucoma of childhood|high myopia|inguinal hernia|joint hypermobility|macular dystrophy|malattia leventinese|night blindness|optic disc drusen|posterolateral diaphragmatic hernia|pulmonary bulla|…	pathogenic|pathogenic|likely pathogenic|pathogenic|pathogenic|pathogenic|pathogenic|pathogenic|pathogenic|pathogenic|pathogenic|pathogenic|pathogenic|pathogenic|likely pathogenic|pathogenic|likely pathogenic|likely pathogenic|pathogenic|pathogenic|likely pathogenic|likely pathogenic|pathogenic|pathogenic	criteria provided, single submitter|criteria provided, single submitter|criteria provided, single submitter|criteria provided, single submitter|criteria provided, single submitter|criteria provided, single submitter|no assertion criteria provided|criteria provided, single submitter|criteria provided, single submitter|criteria provided, single submitter|no assertion criteria provided|criteria prov…
EPCAM	Epithelial cell adhesion molecule	P16422	Varicose	solitomab|adecatumumab|catumaxomab	chembl:CHEMBL2109264|chembl:CHEMBL2108018|chembl:CHEMBL2108581	antibody|inhibitor|antibody	3.98|15.91|5.97	-	-	-	-	-	-	epithelial cell adhesion molecule measurement|unipolar depression	hereditary breast carcinoma|lynch syndrome	MONDO:0016419|MONDO:0005835	AD|AD	No Known Disease Relationship|Definitive	carcinoma of colon|colonic neoplasm|congenital diarrhea 5 with tufting enteropathy|gastric cancer|hereditary nonpolyposis colon cancer|hereditary nonpolyposis colorectal neoplasms|lynch syndrome|lynch syndrome 1|lynch syndrome 8	pathogenic|pathogenic|pathogenic|pathogenic|pathogenic|pathogenic|pathogenic|likely pathogenic|pathogenic	no assertion criteria provided|no assertion criteria provided|criteria provided, single submitter|no assertion criteria provided|criteria provided, single submitter|criteria provided, single submitter|criteria provided, single submitter|no assertion criteria provided|no assertion criteria provided
FASLG	Tumor necrosis factor ligand superfamily member 6	P48023	Varicose	-	-	-	-	-	-	-	-	-	-	-	-	-	-	-	autoimmune lymphoproliferative syndrome type 1|autoimmune lymphoproliferative syndrome, type 1b|immunodeficiency 98 with autoinflammation, x-linked|lung cancer, susceptibility to	pathogenic|pathogenic|pathogenic|risk factor	criteria provided, single submitter|no assertion criteria provided|no assertion criteria provided|no assertion criteria provided
FUT1	Galactoside alpha-(1,2)-fucosyltransferase 1	P19526	Varicose	-	-	-	-	-	-	-	-	-	-	sugar consumption measurement|urinary albumin to creatinine ratio|albuminuria|alkaline phosphatase measurement|serum carcinoembryonic antigen measurement|serum gamma-glutamyl transferase measurement|serum non-albumin protein measurement|lipid measurement|sodium measurement|serum urea measurement|low density lipoprotein cholesterol measurement|igf-1 measurement|total cholesterol measurement|apolip…	-	-	-	-	bombay phenotype, digenic|bombay phenotype|para-bombay phenotype	pathogenic|affects|pathogenic	no assertion criteria provided|no assertion criteria provided|no assertion criteria provided
ICAM2	Intercellular adhesion molecule 2	P13598	Varicose	-	-	-	-	-	-	-	-	-	-	-	-	-	-	-	-	-	-
ICAM3	Intercellular adhesion molecule 3	P32942	Varicose	chembl2109481	chembl:CHEMBL2109481	inhibitor	15.91	-	-	-	-	-	-	rheumatoid arthritis|systemic lupus erythematosus|intercellular adhesion molecule 5 measurement	-	-	-	-	-	-	-
IL19	Interleukin-19	Q9UHD0	Varicose	-	-	-	-	-	-	-	-	-	-	alzheimer disease|survival time|anterior uveitis|ankylosing spondylitis|psoriasis|ulcerative colitis|crohn's disease|sclerosing cholangitis|eosinophil count|attention deficit hyperactivity disorder|oral ulcer|gut microbiome measurement|eosinophil percentage of leukocytes|systemic lupus erythematosus|idiopathic dilated cardiomyopathy|x-12063 measurement	-	-	-	-	-	-	-
IL7R	Interleukin-7 receptor subunit alpha	P16871	Varicose	-	-	-	-	-	-	-	-	-	-	lymphocyte percentage of leukocytes|neutrophil percentage of leukocytes|primary biliary cirrhosis|allergic rhinitis|eczema|basophil count|asthma|lymphocyte count|myeloid white cell count|allergic disease|multiple sclerosis|ulcerative colitis|type 1 diabetes mellitus|age of onset of asthma|disorder of pharynx|nasal disorder|upper respiratory tract disorder|atopic eczema|leukocyte count|interleukin…	immunodeficiency 104	MONDO:0012163	AR	Definitive	breast neoplasm|histiocytic medullary reticulosis|immunodeficiency 104, susceptibility to|immunodeficiency 104|multiple myeloma|multiple sclerosis, susceptibility to, 3|severe combined immunodeficiency disease	pathogenic|likely pathogenic|risk factor|pathogenic|likely pathogenic|pathogenic|pathogenic	no assertion criteria provided|criteria provided, single submitter|no assertion criteria provided|criteria provided, single submitter|no assertion criteria provided|criteria provided, single submitter|criteria provided, single submitter
KLK1	Kallikrein-1	P06870	Varicose	-	-	-	-	-	-	-	-	-	-	-	pulmonary arterial hypertension	MONDO:0015924	AD	Limited	-	-	-
KLRD1	Natural killer cells antigen CD94	Q13241	Varicose	-	-	-	-	-	-	-	-	-	-	sensory perception of taste|adolescent idiopathic scoliosis|response to hydrochlorothiazide|triglyceride measurement|tonsillectomy risk measurement	-	-	-	-	-	-	-
LGALS7_LGALS7B	Galectin-7	P47929	Varicose	-	-	-	-	-	-	-	-	-	-	-	-	-	-	-	-	-	-
LY9	T-lymphocyte surface antigen Ly-9	Q9HBG7	Varicose	-	-	-	-	-	-	-	-	-	-	lymphocyte count|lymphocyte percentage of leukocytes|t-lymphocyte surface antigen ly-9 measurement|lymphocyte:monocyte ratio|neutrophil-to-lymphocyte ratio	-	-	-	-	multisystem inflammatory syndrome in children	risk factor	no assertion criteria provided
NPTX1	Neuronal pentraxin-1	Q15818	Varicose	-	-	-	-	-	-	-	-	-	-	thalamus volume|body mass index|neuronal pentraxin-1 measurement|neuroticism measurement|cognitive function measurement|educational attainment|schizophrenia	-	-	-	-	spinocerebellar ataxia 50	pathogenic	no assertion criteria provided
PDCD5	Programmed cell death protein 5	O14737	Varicose	-	-	-	-	-	-	-	-	-	-	mean platelet volume|systemic lupus erythematosus|mean corpuscular hemoglobin|mean corpuscular volume|mean reticulocyte volume|hba1c measurement|programmed cell death protein 5 measurement|red blood cell distribution width|methionine aminopeptidase 2 measurement	-	-	-	-	-	-	-
TCN1	Transcobalamin-1	P20061	Varicose	-	-	-	-	-	-	-	-	-	-	vitamin b12 measurement|level of transcobalamin-1 in blood serum|transcobalamin-1 measurement	-	-	-	-	transcobalamin i deficiency	pathogenic	criteria provided, single submitter
TF	Serotransferrin	P02787	Varicose	-	-	-	-	-	-	-	-	-	-	hereditary hemochromatosis type 1|transferrin measurement|serum iron measurement|mean corpuscular hemoglobin|mean corpuscular hemoglobin concentration|mean corpuscular volume|total iron binding capacity|transferrin saturation measurement|red blood cell density measurement|red blood cell distribution width|high density lipoprotein cholesterol measurement|alcohol drinking|iron biomarker measurement…	-	-	-	-	alzheimer disease, susceptibility to|atransferrinemia|transferrin variant b2|transferrin variant bv|transferrin variant c1/c2|transferrin variant chi|transferrin variant d1	risk factor|pathogenic|pathogenic|pathogenic|association|pathogenic|pathogenic	no assertion criteria provided|no assertion criteria provided|no assertion criteria provided|no assertion criteria provided|no assertion criteria provided|no assertion criteria provided|no assertion criteria provided
TNF	Tumor necrosis factor	P01375	Varicose|Angina pectoris|Myocardial infarction|Stable angina pectoris|Unstable angina pectoris	onercept|az9773|vadimezan|certolizumab pegol|afelimomab|adalimumab|nerelimomab|lenercept|ozoralizumab|placulumab|pegsunercept|infliximab|golimumab|etanercept	chembl:CHEMBL2107911|chembl:CHEMBL2109587|chembl:CHEMBL71263|chembl:CHEMBL1201831|chembl:CHEMBL2108887|chembl:CHEMBL1201580|chembl:CHEMBL2108566|chembl:CHEMBL2108208|chembl:CHEMBL1743054|chembl:CHEMBL2108739|chembl:CHEMBL1743057|chembl:CHEMBL1201581|chembl:CHEMBL1201833|chembl:CHEMBL1201572	inhibitor|inhibitor|inducer|inhibitor|inhibitor|inhibitor|inhibitor|inhibitor|inhibitor|inhibitor|inhibitor|inhibitor|inhibitor|inhibitor	0.94|0.94|0.19|0.94|1.87|1.43|0.94|0.94|1.87|2.81|1.87|1.59|4.68|1.28	Cytokine	adalimumab|golimumab|certolizumab pegol|infliximab|etanercept	antibody binding|antibody binding|antibody binding|antibody binding|inhibitor	etanercept	arthritis;crohn disease;inflammation;psoriasis;spondylitis	efficacy;efficacy;efficacy;efficacy;efficacy	age at diagnosis, type 1 diabetes mellitus|urate measurement|hyperthyroidism	-	-	-	-	alzheimer disease, protection against|alzheimer disease, susceptibility to|endometriosis|human immunodeficiency virus dementia, susceptibility to|inherited susceptibility to asthma|malaria, cerebral, susceptibility to|migraine without aura, susceptibility to|psoriatic arthritis, susceptibility to|septic shock, susceptibility to|systemic lupus erythematosus, susceptibility to|tnf receptor binding,…	protective|risk factor|affects|risk factor|risk factor|risk factor|risk factor|risk factor|risk factor|risk factor|pathogenic|risk factor	no assertion criteria provided|no assertion criteria provided|no assertion criteria provided|no assertion criteria provided|no assertion criteria provided|no assertion criteria provided|no assertion criteria provided|no assertion criteria provided|no assertion criteria provided|no assertion criteria provided|no assertion criteria provided|no assertion criteria provided
AAMDC	Mth938 domain-containing protein	Q9H7C9	Ventricular arrhythmia	-	-	-	-	-	-	-	-	-	-	mean platelet volume|diastolic blood pressure|graves disease|thyrotoxic periodic paralysis|body height	-	-	-	-	-	-	-
CA12	Carbonic anhydrase 12	O43570	Angina pectoris	acetazolamide sodium|acetazolamide|ethoxzolamide|dichlorphenamide	chembl:CHEMBL1200814|chembl:CHEMBL20|chembl:CHEMBL18|chembl:CHEMBL17	inhibitor|inhibitor|inhibitor|inhibitor	1.33|1.63|1.22|1.33	Enzyme	acetazolamide|dichlorphenamide|ethoxzolamide|zonisamide	inhibitor|inhibitor|inhibitor|inhibitor	-	-	-	response to paliperidone|schizophrenia symptom severity measurement|glomerular filtration rate|dental caries|dentures|hydroxyproline measurement|rs-warfarin measurement|alzheimer disease|neuroblastoma|very low density lipoprotein cholesterol measurement|cholesterol:total lipids ratio|vaginal microbiome measurement	-	-	-	-	isolated hyperchlorhidrosis	pathogenic	criteria provided, single submitter
CRIM1	Cysteine-rich motor neuron 1 protein	Q9NZV1	Angina pectoris|Unstable angina pectoris	-	-	-	-	-	-	-	-	-	-	-	-	-	-	-	-	-	-
GALNT2	Polypeptide N-acetylgalactosaminyltransferase 2	Q10471	Angina pectoris|Myocardial infarction|Stable angina pectoris	-	-	-	-	-	-	-	-	-	-	triglyceride measurement|high density lipoprotein cholesterol measurement|schizophrenia|dementia|alzheimer's disease neuropathologic change|carotid artery intima media thickness|red blood cell distribution width|platelet count|sugar consumption measurement|sleep duration|serum metabolite measurement|hemoglobin measurement|vitamin d measurement|hdl cholesterol change measurement|physical activity|…	-	-	-	-	congenital disorder of glycosylation, type iit	pathogenic	criteria provided, single submitter
NAGK	N-acetyl-D-glucosamine kinase	Q9UJ70	Atrial flutter/fibrillation	-	-	-	-	-	-	-	-	-	-	n-acetyl-d-glucosamine kinase measurement	-	-	-	-	-	-	-
SPON1	Spondin-1	Q9HCB6	Atrial flutter/fibrillation	-	-	-	-	-	-	-	-	-	-	tuberculosis|sensory perception of smell|spondin-1 measurement|vitamin d measurement|reaction time measurement|hip bone mineral density|body height|apolipoprotein a 1 measurement|adolescent idiopathic scoliosis|response to fenofibrate|brain connectivity measurement|alzheimer disease|glucagon measurement|glucose tolerance test|high density lipoprotein cholesterol measurement|covid-19|bmi-adjusted …	-	-	-	-	-	-	-
TNFSF12	Tumor necrosis factor ligand superfamily member 12	O43508	Atrial flutter/fibrillation|Varicose	-	-	-	-	-	-	-	-	-	-	-	common variable immunodeficiency	MONDO:0015517	AD	Limited	-	-	-
MMP8	Neutrophil collagenase	P22894	Ischemic stroke	doxycycline|doxycycline hyclate|doxycycline|cgs-27023a|doxycycline calcium	chembl:CHEMBL1200699|chembl:CHEMBL1200567|chembl:CHEMBL1433|chembl:CHEMBL514138|chembl:CHEMBL2364574	inhibitor|inhibitor|inhibitor|inhibitor|inhibitor	2.27|1.14|0.65|1.14|2.27	Enzyme	doxycycline	inhibitor	-	-	-	generalised epilepsy|neutrophil collagenase measurement	-	-	-	-	preterm premature rupture of membranes	pathogenic	no assertion criteria provided
CEACAM21	Carcinoembryonic antigen-related cell adhesion molecule 21	Q3KPI0	Myocardial infarction	-	-	-	-	-	-	-	-	-	-	-	-	-	-	-	-	-	-
TFPI	Tissue factor pathway inhibitor	P10646	Myocardial infarction|Stable angina pectoris	-	-	-	-	-	-	-	-	-	-	cortical surface area measurement|sex hormone-binding globulin measurement|bmi-adjusted waist-hip ratio|white matter microstructure measurement|heart rate|coronary artery disease|lung adenocarcinoma|bmi-adjusted waist circumference|lower face morphology measurement|tissue factor pathway inhibitor measurement|age at menopause|lip morphology measurement|gut microbiome measurement|bmi-adjusted hip c…	-	-	-	-	-	-	-
WASF1	Wiskott-Aldrich syndrome protein family member 1	Q92558	Myocardial infarction	-	-	-	-	-	-	-	-	-	-	body height	-	-	-	-	epileptic encephalopathy|intellectual disability|neurodevelopmental disorder with absent language and variable seizures	pathogenic|pathogenic|pathogenic	no assertion criteria provided|no assertion criteria provided|criteria provided, single submitter
SHMT1	Serine hydroxymethyltransferase, cytosolic	P34896	Myocarditis	-	-	-	-	-	-	-	-	-	-	-	-	-	-	-	neurodevelopmental disorder with cardiomyopathy, spasticity, and brain abnormalities	pathogenic	no assertion criteria provided
IGF2R	Cation-independent mannose-6-phosphate receptor	P11717	Pericarditis	-	-	-	-	-	-	-	-	-	-	glomerular filtration rate|sleep duration|low density lipoprotein cholesterol measurement|intelligence|mean corpuscular hemoglobin|mean corpuscular volume|parental longevity|apolipoprotein b measurement|serum metabolite measurement|body height|multiple sclerosis|periodontitis|phosphatidylcholine 38:3 measurement|total cholesterol measurement|lipoprotein a measurement|coronary artery disease|ester…	-	-	-	-	hepatocellular carcinoma|premature ovarian failure	pathogenic|likely pathogenic	no assertion criteria provided|criteria provided, single submitter
ITGAL	Integrin alpha-L	P20701	Pericarditis	lifitegrast|rovelizumab|efalizumab|rovelizumab|odulimomab|efalizumab	chembl:CHEMBL2048028|chembl:CHEMBL2109224|chembl:CHEMBL1201575|chembl:CHEMBL2109224|chembl:CHEMBL2109177|chembl:CHEMBL1201575	antagonist|antibody|antibody|antagonist|inhibitor|inhibitor	4.99|2.5|16.85|2.5|3.74|16.85	Adhesion	efalizumab	antibody binding	-	-	-	ankylosing spondylitis|psoriasis|ulcerative colitis|crohn's disease|sclerosing cholangitis|myeloid white cell count|leukocyte count|neutrophil count|smooth surface dental caries|tonsillectomy risk measurement|r-warfarin measurement|disorder of pharynx|erythrocyte count|body mass index|platelet-to-lymphocyte ratio	-	-	-	-	-	-	-
CDH6	Cadherin-6	P55285	Peripheral arterial disease	-	-	-	-	-	-	-	-	-	-	response to anticonvulsant|sleep measurement|body height|triglyceride measurement|response to selective serotonin reuptake inhibitor|covid-19|insomnia|smoking initiation	-	-	-	-	-	-	-
CPXM1	Probable carboxypeptidase X1	Q96SM3	Peripheral arterial disease	-	-	-	-	-	-	-	-	-	-	gut microbiome measurement|intraocular pressure measurement|probable carboxypeptidase x1 measurement|corneal resistance factor|central corneal thickness	-	-	-	-	-	-	-
GPNMB	Transmembrane glycoprotein NMB	Q14956	Peripheral arterial disease	-	-	-	-	-	-	-	-	-	-	parkinson disease|cerebrospinal fluid biomarker measurement|endometriosis|transmembrane glycoprotein nmb measurement|body height	-	-	-	-	amyloidosis, primary localized cutaneous, 3	pathogenic	no assertion criteria provided
C1S	Complement C1s subcomponent	P09871	Stable angina pectoris	sutimlimab	chembl:CHEMBL4297832	antibody	31.83	-	-	-	-	-	-	red blood cell distribution width|coronary artery disease|mean reticulocyte volume|mean corpuscular volume|lung carcinoma|partial thromboplastin time|er membrane protein complex subunit 1 measurement|epididymis-specific alpha-mannosidase measurement|tyrosine-protein phosphatase non-receptor type 4 measurement|lysophosphatidylserine measurement|prolyl 4-hydroxylase subunit alpha-2 measurement|amyl…	-	-	-	-	complement component c1s deficiency|ehlers-danlos syndrome, periodontal type 1|ehlers-danlos syndrome, periodontal type 2	pathogenic|pathogenic|pathogenic	no assertion criteria provided|criteria provided, single submitter|no assertion criteria provided
NPTX2	Neuronal pentraxin-2	P47972	Subarachnoid hemorrhage	-	-	-	-	-	-	-	-	-	-	-	-	-	-	-	-	-	-
LTA	Lymphotoxin-alpha	P01374	Unstable angina pectoris	pateclizumab|baminercept	chembl:CHEMBL1743056|chembl:CHEMBL1742988	inhibitor|inhibitor	15.91|7.96	-	-	-	-	-	-	-	-	-	-	-	leprosy, early-onset, susceptibility to|myocardial infarction, susceptibility to|psoriatic arthritis, susceptibility to	risk factor|risk factor|risk factor	no assertion criteria provided|no assertion criteria provided|no assertion criteria provided
CD200R1	Cell surface glycoprotein CD200 receptor 1	Q8TD46	Varicose	-	-	-	-	-	-	-	-	-	-	basophil count|eosinophil count|asthma|eosinophil percentage of leukocytes|economic and social preference|eczema|disease recurrence, response to allogeneic hematopoietic stem cell transplant|coiled-coil domain-containing protein 80 measurement|cell surface glycoprotein cd200 receptor 1 measurement|body height	-	-	-	-	-	-	-
CFHR4	Complement factor H-related protein 4	Q92496	Varicose	-	-	-	-	-	-	-	-	-	-	serum alanine aminotransferase measurement|response to combination chemotherapy|c3d:c3 ratio|coagulation factor measurement|maculopapular eruption|response to phenytoin|complement factor h measurement|complement factor h-related protein 4a measurement|complement factor h-related protein 4 measurement|hemopexin measurement|eczema|complement c1s subcomponent measurement	-	-	-	-	-	-	-
IL2RA	Interleukin-2 receptor subunit alpha	P01589	Varicose	daclizumab|inolimomab|daclizumab|basiliximab|aldesleukin|basiliximab	chembl:CHEMBL1201605|chembl:CHEMBL2108370|chembl:CHEMBL1201605|chembl:CHEMBL1201439|chembl:CHEMBL1201438|chembl:CHEMBL1201439	inhibitor|antagonist|antibody|inhibitor|agonist|antibody	6.04|4.39|6.04|8.05|5.49|8.05	Membrane receptor	basiliximab	antibody binding	-	-	-	autoimmune thyroid disease|systemic lupus erythematosus|type 1 diabetes mellitus|ankylosing spondylitis|psoriasis|common variable immunodeficiency|celiac disease|ulcerative colitis|crohn's disease|autoimmune disease|juvenile idiopathic arthritis|response to reverse transcriptase inhibitor|hiv-1 infection|peripheral neuropathy|rheumatoid arthritis|vitiligo|sclerosing cholangitis|lymphocyte count|s…	-	-	-	-	immunodeficiency due to cd25 deficiency|type 1 diabetes mellitus, insulin-dependent, 10|type 1 diabetes mellitus 10	pathogenic|pathogenic|pathogenic	criteria provided, single submitter|no assertion criteria provided|no assertion criteria provided
MAP4K5	Mitogen-activated protein kinase kinase kinase kinase 5	Q9Y4K4	Varicose	tozasertib|hesperadin|bosutinib	chembl:CHEMBL572878|chembl:CHEMBL514409|chembl:CHEMBL288441	inhibitor|inhibitor|inhibitor	0.06|0.05|0.1	-	-	-	-	-	-	body fat distribution|heel bone mineral density|hemoglobin measurement|red blood cell density measurement|mean platelet volume|mean corpuscular hemoglobin concentration|neuropsychological test|erythrocyte count|serum albumin measurement|bilirubin measurement|total blood protein measurement|aspartate aminotransferase measurement|bmi-adjusted hip circumference|serum alanine aminotransferase measure…	-	-	-	-	-	-	-
MMP1	Interstitial collagenase	P03956	Varicose	cgs-27023a|doxycycline calcium|cipemastat|batimastat|apratastat|ilomastat|marimastat|doxycycline|doxycycline hyclate	chembl:CHEMBL514138|chembl:CHEMBL2364574|chembl:CHEMBL115653|chembl:CHEMBL279786|chembl:CHEMBL206815|chembl:CHEMBL19611|chembl:CHEMBL279785|chembl:CHEMBL1200699|chembl:CHEMBL1200567	inhibitor|inhibitor|inhibitor|inhibitor|inhibitor|inhibitor|inhibitor|inhibitor|inhibitor	0.4|0.8|3.18|0.8|2.12|0.24|2.27|0.8|0.4	-	-	-	-	-	-	-	-	-	-	-	pulmonary disease, chronic obstructive, rate of decline of lung function in	pathogenic	no assertion criteria provided
RSPO3	R-spondin-3	Q9BXY4	Varicose	-	-	-	-	-	-	-	-	-	-	triglyceride measurement|bone quantitative ultrasound measurement|bone density|velocity of sound measurement|bmi-adjusted waist-hip ratio|hemoglobin measurement|crohn's disease|erythrocyte count|waist-hip ratio|blood urea nitrogen measurement|sleep duration|high density lipoprotein cholesterol measurement|heel bone mineral density|low density lipoprotein cholesterol measurement|fasting blood insu…	-	-	-	-	-	-	-
TGFBI	Transforming growth factor-beta-induced protein ig-h3	Q15582	Varicose	-	-	-	-	-	-	-	-	-	-	response to gemcitabine|stroke|insomnia measurement|transforming growth factor-beta-induced protein ig-h3 measurement	-	-	-	-	avellino corneal dystrophy|corneal dystrophy|corneal dystrophy, lattice type 3a|epithelial basement membrane dystrophy|epithelial-stromal tgfbi dystrophy|granular corneal dystrophy|groenouw corneal dystrophy type i|lattice corneal dystrophy type i|reis-bucklers' corneal dystrophy|thiel-behnke corneal dystrophy	pathogenic|likely pathogenic|pathogenic|pathogenic|pathogenic|likely pathogenic|pathogenic|pathogenic|pathogenic|pathogenic	criteria provided, single submitter|criteria provided, single submitter|no assertion criteria provided|no assertion criteria provided|criteria provided, single submitter|no assertion criteria provided|criteria provided, single submitter|criteria provided, single submitter|no assertion criteria provided|criteria provided, single submitter
THBS2	Thrombospondin-2	P35442	Varicose	-	-	-	-	-	-	-	-	-	-	left ventricular structural measurement|brain infarction|body fat distribution|anorectal malformation|body height|joint hypermobility measurement|thrombospondin-2 measurement|pulse pressure measurement|diastolic blood pressure|systolic blood pressure|hemorrhoid|vital capacity|cognitive function measurement	-	-	-	-	lumbar disc herniation, susceptibility to	risk factor	no assertion criteria provided
CD22	B-cell receptor CD22	P20273	Ventricular arrhythmia	-	-	-	-	Membrane receptor	inotuzumab ozogamicin|moxetumomab pasudotox	antibody binding|binding agent	-	-	-	red blood cell distribution width	-	-	-	-	-	-	-
NPPB	Natriuretic peptides B	P16860	Dilated cardiomyopathy	-	-	-	-	-	-	-	-	-	-	natriuretic peptides b measurement|b-type natriuretic peptide to n-terminal pro b-type natriuretic peptide ratio|nt-probnp measurement	-	-	-	-	-	-	-
C4BPB	C4b-binding protein beta chain	P20851	Peripheral arterial disease	-	-	-	-	-	-	-	-	-	-	c4bp measurement|hip circumference	-	-	-	-	-	-	-
CD27	CD27 antigen	P26842	Peripheral arterial disease	-	-	-	-	-	-	-	-	-	-	-	-	-	-	-	combined immunodeficiency|immunodeficiency|lymphoproliferative syndrome 2	pathogenic|pathogenic|pathogenic	criteria provided, single submitter|criteria provided, single submitter|criteria provided, single submitter
EPS8L2	Epidermal growth factor receptor kinase substrate 8-like protein 2	Q9H6S3	Peripheral arterial disease	-	-	-	-	-	-	-	-	-	-	body height	nonsyndromic genetic hearing loss	MONDO:0019497	AR	Moderate	hearing loss, autosomal recessive 106	pathogenic	criteria provided, single submitter
LAIR1	Leukocyte-associated immunoglobulin-like receptor 1	Q6GTX8	Peripheral arterial disease	-	-	-	-	-	-	-	-	-	-	-	-	-	-	-	-	-	-
PHOSPHO1	Phosphoethanolamine/phosphocholine phosphatase	Q8TCT1	Peripheral arterial disease	-	-	-	-	-	-	-	-	-	-	systolic blood pressure|body mass index|sex hormone-binding globulin measurement	-	-	-	-	-	-	-
TNFRSF10A	Tumor necrosis factor receptor superfamily member 10A	O00220	Peripheral arterial disease	mapatumumab|mapatumumab|dulanermin|dulanermin|chembl1790415	chembl:CHEMBL2108621|chembl:CHEMBL2108621|chembl:CHEMBL2107846|chembl:CHEMBL2107846|chembl:CHEMBL1790415	agonist|antibody|agonist|antibody|agonist	79.56|79.56|15.91|15.91|15.91	-	-	-	-	-	-	monocyte count|serum gamma-glutamyl transferase measurement|tumor necrosis factor receptor superfamily member 10a measurement	-	-	-	-	-	-	-
REG4	Regenerating islet-derived protein 4	Q9BYZ8	Unstable angina pectoris	-	-	-	-	-	-	-	-	-	-	x-21736 measurement|uric acid measurement|muscle measurement|regenerating islet-derived protein 4 measurement	-	-	-	-	-	-	-
ERBB3	Receptor tyrosine-protein kinase erbB-3	P21860	Ischemic stroke	elgemtumab|patritumab|dacomitinib|seribantumab|duligotuzumab|sapitinib|poziotinib|av-203|istiratumab|gefitinib|amg-888|vandetanib|mm-121|osimertinib mesylate|mm-111|mm-121	chembl:CHEMBL4298013|chembl:CHEMBL2109406|chembl:CHEMBL2105719|chembl:CHEMBL3545071|chembl:CHEMBL3137345|chembl:CHEMBL2408045|chembl:CHEMBL3545154|chembl:CHEMBL2109401|chembl:CHEMBL3989990|chembl:CHEMBL939|chembl:CHEMBL2109396|chembl:CHEMBL24828|chembl:CHEMBL2109402|chembl:CHEMBL3545063|chembl:CHEMBL4297556|chembl:CHEMBL2109402	antibody|inhibitor|inhibitor|antibody|antibody|inhibitor|inhibitor|antibody|antibody|inhibitor|antibody|inhibitor|antagonist|inhibitor|antibody|antibody	2.12|2.12|0.85|1.41|2.12|2.83|0.85|4.24|1.41|0.12|4.24|0.04|8.49|0.53|3.18|8.49	Kinase	vandetanib	inhibitor	-	-	-	intelligence|self reported educational attainment|cortical surface area measurement|smoking initiation|polycystic ovary syndrome|household income|smoking status measurement|adult onset asthma|body mass index|asthma|allergic disease|smoking behaviour measurement|autoimmune thyroid disease|brain measurement|neuroimaging measurement|type 1 diabetes mellitus|igfbp-3 measurement|type 2 diabetes mellit…	-	-	-	-	erythroleukemia, familial, susceptibility to|lethal congenital contracture syndrome 2|visceral neuropathy, familial, 1, autosomal recessive	likely pathogenic|pathogenic|pathogenic	criteria provided, single submitter|no assertion criteria provided|criteria provided, single submitter
SIRT5	NAD-dependent protein deacylase sirtuin-5, mitochondrial	Q9NXA8	Ischemic stroke	-	-	-	-	-	-	-	-	-	-	peroxisome proliferator-activated receptor alpha measurement	-	-	-	-	-	-	-
CXCL13	C-X-C motif chemokine 13	O43927	Myocardial infarction	-	-	-	-	-	-	-	-	-	-	rheumatoid arthritis|tonsillectomy risk measurement|bmi-adjusted waist circumference|depressive symptom measurement|response to antidepressant|carotid artery intima media thickness	-	-	-	-	-	-	-
SUSD5	Sushi domain-containing protein 5	O60279	Myocardial infarction	-	-	-	-	-	-	-	-	-	-	anorectal malformation|abnormality of refraction|arterial stiffness measurement|body height|vital capacity|amino acid measurement|total blood protein measurement|bmi-adjusted hip circumference	-	-	-	-	-	-	-
TTR	Transthyretin	P02766	Unstable angina pectoris	-	-	-	-	Secreted|RNA	tafamidis|patisiran|inotersen	binding agent|antisense inhibitor|antisense inhibitor	-	-	-	retinol measurement|severe acute respiratory syndrome|covid-19|retinol-binding protein 4 measurement|lifestyle measurement|alcohol consumption measurement|metabolite measurement	hereditary attr amyloidosis	MONDO:0017132	AD	Definitive	amyloidosis, hereditary, transthyretin-related, modifier of|amyloidosis, leptomeningeal, transthyretin-related|attrv122i amyloidosis|amyloid cardiomyopathy, transthyretin-related|amyloidogenic transthyretin amyloidosis|anemia|bone marrow hypocellularity|cardiomyopathy|cardiovascular phenotype|carpal tunnel syndrome 1|charcot-marie-tooth disease|hyperthyroxinemia, dystransthyretinemic|pancytopenia…	risk factor|pathogenic|pathogenic|pathogenic|pathogenic|pathogenic|pathogenic|pathogenic|pathogenic|pathogenic|pathogenic|affects|pathogenic|likely pathogenic	no assertion criteria provided|no assertion criteria provided|criteria provided, single submitter|criteria provided, single submitter|criteria provided, single submitter|criteria provided, single submitter|criteria provided, single submitter|criteria provided, single submitter|criteria provided, single submitter|no assertion criteria provided|criteria provided, single submitter|no assertion crite…
ITGAV	Integrin alpha-V	P06756	Angina pectoris	abituzumab|cilengitide|stx-100|abciximab|cilengitide|etaracizumab|intetumumab	chembl:CHEMBL2109621|chembl:CHEMBL429876|chembl:CHEMBL2109623|chembl:CHEMBL1201584|chembl:CHEMBL429876|chembl:CHEMBL1743014|chembl:CHEMBL1743032	inhibitor|antagonist|inhibitor|inhibitor|inhibitor|antagonist|antagonist	2.55|6.37|3.18|1.06|6.37|1.59|2.55	-	-	-	-	-	-	asthma|fev/fec ratio|handedness|urinary albumin to creatinine ratio|dyslexia|protein measurement|body height	-	-	-	-	-	-	-
PTGR1	Prostaglandin reductase 1	Q14914	Angina pectoris	-	-	-	-	-	-	-	-	-	-	sugar consumption measurement|monocyte count|protein measurement|prostaglandin reductase 1 measurement|lymphocyte:monocyte ratio	-	-	-	-	-	-	-
COL15A1	Collagen alpha-1(XV) chain	P39059	Atrial flutter/fibrillation	-	-	-	-	-	-	-	-	-	-	blood protein measurement|bmi-adjusted waist-hip ratio|temporal horn of lateral ventricle volume measurement|eczema|allergic rhinitis|asthma|bmi-adjusted waist circumference|body height|sex hormone-binding globulin measurement|pulse pressure measurement|gut microbiome measurement|bone fracture|systolic blood pressure|waist-hip ratio|malignant epithelial tumor of ovary|appendicular lean mass|colla…	-	-	-	-	-	-	-
ERP44	Endoplasmic reticulum resident protein 44	Q9BS26	Atrial flutter/fibrillation	-	-	-	-	-	-	-	-	-	-	adolescent idiopathic scoliosis|ocular sarcoidosis|preeclampsia	-	-	-	-	-	-	-
CD300LF	CMRF35-like molecule 1	Q8TDQ1	Stable angina pectoris	-	-	-	-	-	-	-	-	-	-		-	-	-	-	-	-	-
ADM	ADM	P35318	Varicose	-	-	-	-	-	-	-	-	-	-		-	-	-	-	-	-	-
FABP2	Fatty acid-binding protein, intestinal	P12104	Varicose	-	-	-	-	-	-	-	-	-	-	androsterone sulfate measurement|cgmp-specific 3'|5'-cyclic phosphodiesterase measurement	-	-	-	-	-	-	-
VAT1	Synaptic vesicle membrane protein VAT-1 homolog	Q99536	Varicose	-	-	-	-	-	-	-	-	-	-	neutrophil count|myeloid white cell count|coronary artery disease|total blood protein measurement|aspartate aminotransferase measurement|leukocyte count|age at menopause	-	-	-	-	-	-	-

## Sheet: Table S3
Supplementary Table 3: Annotation of biological functions of protein targets
Protein targets are defined as proteins whose plasma levels likely cause changes of disease risk
All 218 significant proteins from Forward-MR (cis- + trans-pQTLs or cis-pQTLs only) in EUR and EAS ancestries
Protein biological functions are annotated by cross-referencing multiple databases, including UniProt and RefSeq, and literature review.
CVD: cardiovascular disease, abbr: abbreviation, trans indicates forward-MR with cis- + trans-pQTLs as instrumental variables and cis indicates forward-MR with cis-pQTLs only as instrumental variables
Protein Name	Protein Full Name	Olink Panel	UniProt ID	Olink ID	CVD Name	Direction of Association	Cis_or_Trans	Ancestry	Annotation	Annotation_abbr_1	Annotation_abbr_2	Annotation_abbr_3	Annotation_reference
AAMDC	Mth938 domain-containing protein	Cardiometabolic_II	Q9H7C9	OID30236	Ventricular arrhythmia	neg	cis,trans	EUR	It plays a role in preadipocyte differentiation and adipogenesis.	lipid/lipoprotein metabolism
ABO	Histo-blood group ABO system transferase	Inflammation_II	P16442	OID30675	Chronic heart failure|Ischemic stroke|Peripheral arterial disease|Varicose	pos|pos|pos|pos	cis,trans|cis,trans|cis,trans|cis,trans	EUR|EUR|EUR|EUR	This protein is the basis of the ABO blood group system.	ABO blood group system
ACY3	N-acyl-aromatic-L-amino acid amidohydrolase	Cardiometabolic_II	Q96HD9	OID30086	Dilated cardiomyopathy	neg	cis,trans	EUR	It enables aminoacylase activity and plays an important role in deacetylating mercapturic acids in kidney proximal tubules.	metabolism of aromatic amino acid
ADA2	Adenosine deaminase 2	Cardiometabolic	Q9NZK5	OID20394	Myocardial infarction	pos	trans	EUR	It is an adenosine deaminase that may contribute to the degradation of extracellular adenosine, a signaling molecule that controls a variety of cellular responses. The protein is secreted from monocytes undergoing differentiation and may regulate cell proliferation and differentiation.	cell proliferation and myogenesis
ADAM15	Disintegrin and metalloproteinase domain-containing protein 15	Cardiometabolic	Q13444	OID20109	Varicose	pos	cis,trans	EUR	It is a member of the ADAM (a disintegrin and metalloproteinase) protein family, involved in cell-cell and cell-matrix interactions, including fertilization, muscle development, and neurogenesis. It is reported that ADAM15 is important in protecting from myocardial hypertrophy and dilation after pressure overload.	cell-cell/matrix interaction
ADAM9	Disintegrin and metalloproteinase domain-containing protein 9	Oncology_II	Q13443	OID31488	Ischemic stroke|Varicose	pos|neg	trans|trans	EUR|EUR	It is a member of the ADAM (a disintegrin and metalloprotease domain) family, implicated in a variety of biological processes involving cell-cell and cell-matrix interactions, including fertilization, muscle development, and neurogenesis.	cell-cell/matrix interaction	angiogenesis and vascular remodeling
ADGRB3	Adhesion G protein-coupled receptor B3	Neurology	O60242	OID20974	Chronic heart failure	pos	cis,trans	EUR	It is a brain-specific angiogenesis protein that regulates synaptogenesis and dendritic spine formation.	neural development	angiogenesis and vascular remodeling
ADM	ADM	Oncology	P35318	OID21467	Varicose	pos	cis	EUR	It is cleaved into two potent hypotensive and vasodilator agents, regulating vasodilation, hormon secretion, angiogenesis and antimicrobial activities.	angiogenesis and vascular remodeling
AFAP1	Actin filament-associated protein 1	Inflammation_II	Q8N556	OID30569	Ischemic stroke|Unstable angina pectoris	neg|pos	cis,trans|cis,trans	EUR|EUR	It may represent a potential modulator of actin filament integrity in response to cellular signals, and may function as an adaptor protein by linking Src family members and/or other signaling proteins to actin filaments.	actin filament assembly and integrity
AGER	Advanced glycosylation end product-specific receptor	Inflammation	Q15109	OID20756	Peripheral arterial disease|Atrial flutter/fibrillation	neg|neg	trans|cis	EUR|EUR	It is a member of the immunoglobulin superfamily of cell surface receptors with a broad ligand repertoire. These ligands accumulate at inflammatory sites during the pathogenesis of various diseases, including diabetes, vascular complications, neurodegenerative disorders, and cancers. It has been shown an increased expression of AGER in human atherosclerotic plaques.	immune and inflammatory response	atherosclerotic lesion formation, thrombosis		https://www.ahajournals.org/doi/10.1161/01.STR.0000226994.93914.6c
ALPI	Intestinal-type alkaline phosphatase	Inflammation_II	P09923	OID30497	Cardiac valvular disease|Varicose	neg|neg	trans|trans	EUR|EUR	The intestinal alkaline phosphatase is a component of the gut mucosal defense system and is thought to function in the detoxification of lipopolysaccharide, and in the prevention of bacterial translocation in the gut.	immune and inflammatory response
AMY1A_AMY1B_AMY1C	Alpha-amylase 1A_Alpha-amylase 1B_Alpha-amylase 1C	Inflammation_II	P0DUB6_P0DTE7_P0DTE8	OID30707	Cerebral aneurysm|Unruptured cerebral aneurysm	pos|pos	trans|trans	EUR|EUR	It is a secreted protein that hydrolyzes 1,4-alpha-glucoside bonds in oligosaccharides and polysaccharides, and thus catalyzes the first step in digestion of dietary starch and glycogen. It is highly expressed in salivary gland or pancreas.	glucose metabolism
ANGPTL1	Angiopoietin-related protein 1	Cardiometabolic	O95841	OID20211	Cerebral aneurysm|Unruptured cerebral aneurysm	pos|pos	cis,trans|cis,trans	EUR|EUR	It is a member of the vascular endothelial growth factor family and the only known growth factor largely specific for vascular endothelium. It is higly expressed in vascularized tissues, and participate in the formation of blood vessels.	growth factor	angiogenesis and vascular remodeling
ANGPTL3	Angiopoietin-related protein 3	Cardiometabolic	Q9Y5C1	OID20407	Subarachnoid hemorrhage	neg	cis,trans	EUR	It is a secrected protein that functions in angiogenesis and lipid metabolism.	lipid/lipoprotein metabolism	angiogenesis and vascular remodeling
APOBR	Apolipoprotein B receptor	Cardiometabolic_II	Q0VD83	OID30246	Varicose	neg	cis,trans	EUR	It is a macrophage receptor that binds to the apolipoprotein B48 of triglyceride-rich lipoproteins. If overwhelmed with elevated plasma triglyceride, this protein may contribute to foam cell formation, endothelial dysfunction, and atherothrombogenesis.	lipid/lipoprotein metabolism
APOE	Apolipoprotein E	Inflammation_II	P02649	OID30727	Angina pectoris|Myocardial infarction|Stable angina pectoris|Unstable angina pectoris	neg|neg|neg|neg	cis,trans|cis,trans|cis,trans|cis,trans	EUR|EUR|EUR|EUR	It is a major apoprotein of the chylomicron, essential for the normal catabolism of triglyceride-rich lipoprotein constituents. It binds to various liporproteins, and a wide range of cellular receptors including the LDL receptor.	lipid/lipoprotein metabolism
APOH	Beta-2-glycoprotein 1	Neurology	P02749	OID21072	Atrial flutter/fibrillation	neg	cis,trans	EUR	It is a component of circulating plasma lipoproteins. It has been implicated in a variety of physiologic pathways including lipoprotein metabolism, coagulation, hemostasis, and the production of antiphospholipid autoantibodies. It may prevent activation of the intrinsic blood coagulation cascade by binding to phospholipids on the surface of damaged cells.	blood coagulation and fibrinolysis	lipid/lipoprotein metabolism
ARHGEF10	Rho guanine nucleotide exchange factor 10	Neurology_II	O15013	OID30994	Stable angina pectoris|Angina pectoris|Myocardial infarction	neg|neg|neg	cis,trans|cis|cis	EUR|EUR|EUR	It is a Rho guanine nucleotide exchange factor that activates small GTPases, a master regulator of the actin cytoskeleton, and various cell functions including cell contraction, motility, proliferation and apoptosis. It may contribute to the development of atherothrombotic stroke.	atherosclerotic lesion formation, thrombosis			https://academic.oup.com/hmg/article/19/6/1137/2527151#85601892
B2M	Beta-2-microglobulin	Inflammation_II	P61769	OID30725	Cardiac valvular disease|Ischemic stroke|Peripheral arterial disease	pos|pos|pos	trans|trans|trans	EUR|EUR|EUR	It is a component of the class I major histocompatibility complex, and involved in the presentation of peptide antigens to the immune system. It is constantly secreted into circulation from cell surfaces or intracellular release and is eliminated from blood predominantly by the kidneys under normal physiological conditions, and therefore serves as a biomarker of renal function.	immune and inflammatory response
BPIFB1	BPI fold-containing family B member 1	Cardiometabolic	Q8TDL5	OID20308	Ischemic stroke	neg	cis,trans	EUR	It is involved in the innate immune response to bacterial exposure in the mouth, nasal cavities, and lungs.	immune and inflammatory response
BRSK2	Serine/threonine-protein kinase BRSK2	Neurology_II	Q8IWQ3	OID31042	Varicose	neg	cis,trans	EUR	It plays a key role in polarization of neurons and axonogenesis, regulation of the mitotic cell cycle progress and the onset of mitosis, insulin secretion, and apoptotic signaling pathway in response to endoplasmic reticulum stress.	neural development	cell proliferation and myogenesis	glucose metabolism
BTN1A1	Butyrophilin subfamily 1 member A1	Oncology_II	Q13410	OID31363	Atrial flutter/fibrillation|Varicose	neg|neg	cis,trans|cis,trans	EUR|EUR	It is the major protein associated with lipid droplets in the milk.	lipid/lipoprotein metabolism
BTN2A1	Butyrophilin subfamily 2 member A1	Inflammation	Q7KYR7	OID20713	Ischemic stroke|Myocardial infarction|Pericarditis|Peripheral arterial disease|Varicose	pos|pos|pos|pos|neg	cis,trans|trans|trans|cis,trans|cis,trans	EUR|EUR|EUR|EUR|EUR	It is a member of the immunoglobulin superfamily. The gene encoding this protein is located in the juxta-telomeric region of the major histocompatibility complex on chromosome 6. This protein is an integral plasma membrane protein involved in lipid, fatty-acid, and sterol metabolism. Alterations in this gene may be associated with several disease states including metabolic syndrome.	lipid/lipoprotein metabolism
BTN3A2	Butyrophilin subfamily 3 member A2	Inflammation	P78410	OID20540	Cardiac valvular disease|Ischemic stroke|Pericarditis|Peripheral arterial disease|Varicose	neg|neg|neg|neg|pos	trans|cis,trans|trans|cis,trans|trans	EUR|EUR|EUR|EUR|EUR	This protein is a member of the immunoglobulin superfamily, which resides in the juxta-telomeric region of the major histocompatability class 1 locus. It plays a role in T-cell responses in the adaptive immune response.	immune and inflammatory response
C1R	Complement C1r subcomponent	Inflammation_II	P00736	OID30753	Angina pectoris|Stable angina pectoris	pos|pos	cis,trans|cis,trans	EUR|EUR	It is a proteolytic subunit in the complement system C1 complex, which acts as a mediator in the innate immune response by ultimately triggering phagocytosis, inflammation, and rupturing the bacterial cell wall.	complement system
C1S	Complement C1s subcomponent	Inflammation_II	P09871	OID30731	Stable angina pectoris	pos	cis	EUR	C1S protein is a serine protease that combines with two other complement components, C1r and C1q, to form C1, the first component of the classical pathway of the complement system	complement system
C2	Complement C2	Cardiometabolic	P06681	OID20410	Angina pectoris|Atrial flutter/fibrillation|Cardiac valvular disease|Ischemic stroke|Myocardial infarction|Pericarditis|Peripheral arterial disease	pos|pos|pos|pos|pos|pos|pos	trans|trans|trans|trans|trans|trans|cis,trans	EUR|EUR|EUR|EUR|EUR|EUR|EUR	It is a serum glycoprotein that functions as part of the classical pathway of the complement system. Deficiency of C2 has been reported to associated with certain autoimmune diseases and SNPs in this gene have been associated with altered susceptibility to age-related macular degeneration.	complement system
CA11	Carbonic anhydrase-related protein 11	Oncology	O75493	OID21195	Angina pectoris|Myocardial infarction|Peripheral arterial disease	pos|pos|pos	trans|trans|trans	EUR|EUR|EUR	CAs are a large family of zinc metalloenzymes that catalyze the reversible hydration of carbon dioxide, and participate in a variety of biological processes. CA11 is most abundantly expressed in brain, and may play a general role in the central nervous system	central nervous system
CA12	Carbonic anhydrase 12	Oncology	O43570	OID21344	Angina pectoris|Stable angina pectoris	pos|pos	cis|cis	EUR|EUR	It is a zinc-containing enzyme belonging to the lyases family, and is primarily responsible for catalyzing the reversible hydration of carbon dioxide to form bicarbonate (HCO3-) and hydrogen (H+) ions.	hydration of carbon dioxide
CAPS	Calcyphosin	Neurology_II	Q13938	OID31126	Ischemic stroke	neg	trans	EUR	It is a calcium-binding protein that may play a role in ion transport.	ion transport
CCL19	C-C motif chemokine 19	Neurology	Q99731	OID21030	Varicose	pos	trans	EUR	It is a secreted protein involved in immunoregulatory and inflammatory processes, as well as normal lymphocyte recirculation and homing. It has been shown that CCL19 and CCL21 can modulate the inflammatory milieu in atherosclerotic lesions.	immune and inflammatory response	atherosclerotic lesion formation, thrombosis		https://www.ncbi.nlm.nih.gov/pmc/articles/PMC4251537/
CCL25	C-C motif chemokine 25	Inflammation	O15444	OID20674	Varicose	neg	trans	EUR	It is a secreted protein involved in immunoregulatory and inflammatory processes, as well as normal lymphocyte recirculation and homing. It has been shown that CCR9/CCL25 inhibits inflammatory cell infiltration and promotes cardiac remodeling after chronic vascular inflammatory diseases.	immune and inflammatory response	cardiac remodeling		https://www.frontiersin.org/articles/10.3389/fcell.2021.686548/full
CCL4	C-C motif chemokine 4	Inflammation	P13236	OID20695	Myocardial infarction	pos	trans	EUR	It is a mitogen-inducible monokine and is one of the major HIV-suppressive factors produced by CD8+ T-cells. The encoded protein is secreted and has chemokinetic and inflammatory functions.	immune and inflammatory response
CD1C	T-cell surface glycoprotein CD1c	Oncology	P29017	OID21483	Ischemic stroke|Pericarditis|Peripheral arterial disease	pos|pos|pos	trans|trans|trans	EUR|EUR|EUR	It is a member of the CD1 family of transmembrane glycoproteins. The CD1 proteins mediate the presentation of primarily lipid and glycolipid antigens of self or microbial origin to T cells.	immune and inflammatory response
CD200R1	Cell surface glycoprotein CD200 receptor 1	Inflammation	Q8TD46	OID20595	Varicose	pos	cis	EUR	It is an inhibitory receptor for the CD200/OX2 cell surface glycoprotein. It limits inflammation by inhibiting the expression of pro-inflammatory molecules. CD200 is an immune checkpoint for monopoiesis, monocyte-macrophage activation and recruitment in atherosclerosis.	immune and inflammatory response	atherosclerotic lesion formation, thrombosis		https://www.ahajournals.org/doi/10.1161/CIRCRESAHA.119.316062
CD209	CD209 antigen	Cardiometabolic	Q9NNX6	OID20262	Ischemic stroke|Varicose	pos|pos	trans|trans	EUR|EUR	It is a pathogen-recognition receptor expressed on the surface of immature dendritic cells and involved in initiation of primary immune response.	immune and inflammatory response
CD22	B-cell receptor CD22	Inflammation	P20273	OID20637	Ventricular arrhythmia	neg	cis	EUR	It is involved in B cell activation. Upon ligand induced tyrosine phosphorylation in the immune response, it seems to be involved in regulation of B-cell antigen receptor signaling. It was shown B_cell activation is required for the nonischemic cardiomyopathy development.	immune and inflammatory response	cardiac remodeling
CD300LF	CMRF35-like molecule 1	Oncology	Q8TDQ1	OID21469	Stable angina pectoris	neg	cis	EUR	It is a cell surface glycoprotein involved in the regulation of immune response. It positively regulates the phagocytosis of apoptotic cells via phosphatidylserine recognition.	immune and inflammatory response
CD34	Hematopoietic progenitor cell antigen CD34	Neurology	P28906	OID21025	Cardiac valvular disease|Chronic heart failure	neg|neg	trans|trans	EUR|EUR	It is a single-pass, highly glycosylated and phosphorylated, membrane protein. It can be an adhesion molecule with a role in early hematopoiesis by mediating the attachment of stem cells to the bone marrow extracellular matrix or directly to stromal cells.	cell-cell/matrix interaction
CD58	Lymphocyte function-associated antigen 3	Inflammation	P19256	OID20716	Cardiac valvular disease|Chronic heart failure	neg|neg	trans|trans	EUR|EUR	This protein is a member of the immunoglobulin superfamily. It is a ligand of the T lymphocyte CD2 protein, and functions in adhesion and activation of T lymphocytes.	immune and inflammatory response
CD74	HLA class II histocompatibility antigen gamma chain	Neurology	P04233	OID21040	Ischemic stroke|Peripheral arterial disease|Varicose	pos|pos|neg	trans|trans|trans	EUR|EUR|EUR	It is an important chaperone that regulates antigen presentation for immune response. It also serves as cell surface receptor for the cytokine macrophage migration inhibitory factor that initiates survival pathways and cell proliferation. This protein also interacts with amyloid precursor protein and suppresses the production of amyloid beta.	immune and inflammatory response
CDH1	Cadherin-1	Cardiometabolic	P12830	OID20353	Cardiac valvular disease|Varicose	neg|neg	trans|trans	EUR|EUR	It is a member of the cadherin superfamily, involved in mechanisms regulating cell-cell adhesions, mobility and proliferation of epithelial cells.	cell-cell/matrix interaction
CDH17	Cadherin-17	Cardiometabolic	Q12864	OID20134	Cardiac valvular disease	neg	trans	EUR	This protein is a member of the cadherin superfamily, a calcium-dependent cell adhesion protein family. It is a component of the gastrointestinal tract and pancreatic ducts, and may also play a role in the morphological organization of liver and intestine. It is also invovled in intestinal peptide transport.	cell-cell/matrix interaction
CDH5	Cadherin-5	Cardiometabolic	P33151	OID20243	Cardiac valvular disease	neg	trans	EUR	This protein is a member of the cadherin superfamily, a calcium-dependent cell adhesion protein family that mediates cell-cell adhesion in a homophilic manner. It plays a role in endothelial adherens junction assembly and maintenance. It also impacts cardiac lymphatic structure and function.	cell-cell/matrix interaction
CDH6	Cadherin-6	Cardiometabolic	P55285	OID20157	Peripheral arterial disease	pos	cis	EUR	It is a member of the cadherin superfamily that mediates homophilic cell-cell adhesion and plays critical roles in cell differentiation and morphogenesis. It is expressed on the platelet surface and may support thrombus formation.	cell-cell/matrix interaction	atherosclerotic lesion formation, thrombosis		https://www.ahajournals.org/doi/10.1161/ATVBAHA.112.250464
CDSN	Corneodesmosin	Inflammation	Q15517	OID20667	Peripheral arterial disease|Varicose	pos|neg	trans|cis,trans	EUR|EUR	It is important for the epidermal barrier integrity.	epidermal barrier integrity
CEACAM20	Carcinoembryonic antigen-related cell adhesion molecule 20	Oncology_II	Q6UY09	OID31308	Varicose	neg	trans	EUR	It is a part of the Ig superfamily that have diverse functions, including cell adhesion and signaling, influencing immunity, angiogenesis, and cancer. Together with the tyrosine-protein kinase SYK, this protein enhances production of the cytokine CXCL8/IL-8 via the NFKB pathway and may thus have a role in the intestinal immune response.	cell-cell/matrix interaction	immune and inflammatory response
CEACAM21	Carcinoembryonic antigen-related cell adhesion molecule 21	Inflammation	Q3KPI0	OID20548	Myocardial infarction	pos	cis	EUR	It is predicted to be an integral component of membrane. Function of this protein is uncertain.	uncertain
CELA3A	Chymotrypsin-like elastase family member 3A	Cardiometabolic	P09093	OID20298	Myocardial infarction	pos	trans	EUR	The protein is secreted from the pancreas as a zymogen and, like other serine proteases such as trypsin, it has a digestive function in the intestine. It preferentially cleaves proteins after alanine residues and may function in the intestinal transport and metabolism of cholesterol.	lipid/lipoprotein metabolism
CELSR2	Cadherin EGF LAG seven-pass G-type receptor 2	Inflammation_II	Q9HCU4	OID30593	Angina pectoris|Myocardial infarction|Stable angina pectoris	neg|neg|neg	cis,trans|cis,trans|cis,trans	EUR|EUR|EUR	It is a member of the cadherin superfamily, a receptor that may have an important role in cell/cell signaling during nervous system formation.	neural development
CFHR4	Complement factor H-related protein 4	Inflammation_II	Q92496	OID30758	Varicose	pos	cis	EUR	It is involved in complement regulation and can associate with lipoproteins and may play a role in lipid metabolism.	complement system
CFHR5	Complement factor H-related protein 5	Inflammation_II	Q9BXR6	OID30716	Varicose	pos	cis,trans	EUR	It is involved in complement regulation. This protein co-localizes with C3, binds C3b in a dose-dependent manner, and is recruited to tissues damaged by C-reactive protein. Allelic variations in this gene have been associated with two kidney diseases: membranoproliferative glomerulonephritis type II and hemolytic uraemic syndrome.	complement system
CLEC14A	C-type lectin domain family 14 member A	Neurology	Q86T13	OID21090	Cardiac valvular disease	neg	trans	EUR	This protein is a member of the C-type lectin/C-type lectin-like domain superfamily that plays a role in cell-cell adhesion and angiogenesis. It functions in filopodia formation, cell migration and tube formation. Due to its presence at higher levels in tumor endothelium than in normal tissue endothelium, it is considered to be a candidate for tumor vascular targeting.	cell-cell/matrix interaction
CLEC4M	C-type lectin domain family 4 member M	Cardiometabolic_II	Q9H2X3	OID30405	Ischemic stroke	pos	trans	EUR	It is a C-type lectin that functions in cell adhesion and pathogen recognition.<ca>	immune and inflammatory response
CNTN2	Contactin-2	Oncology	Q02246	OID21426	Cardiac valvular disease	neg	cis,trans	EUR	This protein is a member of the contactin family of proteins, part of the immunoglobulin superfamily of cell adhesion molecules. It is a neuronal transmembrane protein that plays a role in the proliferation, migration, and axon guidance of neurons of the developing cerebellum.	cell-cell/matrix interaction	central nervous system
COL15A1	Collagen alpha-1(XV) chain	Cardiometabolic_II	P39059	OID30396	Atrial flutter/fibrillation	pos	cis	EUR	It is a member of the FACIT collagen family (firbril-associated collagens with interrupted helices), a structural protein that stabilizes microvessels and muscle cells, both in heart and in skeletal muscle, and also potently inhibits angiogenesis.	cardiac remodeling	angiogenesis and vascular remodeling
COL28A1	Collagen alpha-1(XXVIII) chain	Neurology_II	Q2UY09	OID30969	Myocarditis	neg	cis,trans	EUR	It belongs to a class of collagens containing von Willebrand factor type A domains.	uncertain
CPVL	Probable serine carboxypeptidase CPVL	Oncology	Q9H3G5	OID21435	Ischemic stroke|Peripheral arterial disease|Varicose	pos|pos|neg	trans|trans|trans	EUR|EUR|EUR	It is a carboxypeptidase that may be involved in the digestion of phagocytosed particles in the lysosome, participation in an inflammatory protease cascade, and trimming of peptides for antigen presentation.	immune and inflammatory response
CPXM1	Probable carboxypeptidase X1	Oncology	Q96SM3	OID21479	Peripheral arterial disease	neg	cis	EUR	It is a member of the carboxypeptidase family of proteins, involved in cell-cell interactions. Its important paralog, CPXM2 was found invovled in cardiac hypertrophy and failure in hypertension.	cardiac remodeling			https://www.nature.com/articles/s41440-021-00826-8
CRIM1	Cysteine-rich motor neuron 1 protein	Inflammation	Q9NZV1	OID20701	Angina pectoris|Unstable angina pectoris	neg|neg	cis|cis	EUR|EUR	It may play a role in central nervous system development by interacting with growth factors implicated in motor neuron differentiation and survival. It may also play a role in capillary formation and maintenance during angiogenesis.	central nervous system	angiogenesis and vascular remodeling
CRISP3	Cysteine-rich secretory protein 3	Inflammation_II	P54108	OID30715	Varicose	pos	trans	EUR	It is predicted to be involved in cell-cell adhesion and may regulate some ion channels' activity. It is expressed in the male reproductive tract where it plays a role in sperm function and fertilization, also in the female reproductive tract where it plays a role in endometrial receptivity for embryo implantation. This gene is upregulated in certain types of prostate cancer.	cell-cell/matrix interaction	fertilization and fertility
CRTAP	Cartilage-associated protein	Neurology_II	O75718	OID30902	Varicose	pos	trans	EUR	It is a scaffolding protein necessary for efficient 3-hydroxylation of fibrillar collagen prolyl residues. Defects of this protein are associated with osteogenesis imperfecta, a connective tissue disorder characterized by bone fragility and low bone mass.	osteogenesis
CSNK1D	Casein kinase I isoform delta	Inflammation_II	P48730	OID30492	Ischemic stroke	neg	trans	EUR	It is an essential serine/threonine-protein kinase that regulates diverse cellular growth and survival processes including Wnt signaling, DNA repair and circadian rhythms.<ca>	DNA repair and cell cycle regulation			https://www.ncbi.nlm.nih.gov/pmc/articles/PMC5268481/
CST1	Cystatin-SN	Inflammation_II	P01037	OID30581	Peripheral arterial disease	pos	cis,trans	EUR	It is a cysteine proteinase inhibitor found in a variety of human fluids and secretions, where they appear to provide protective functions.	uncertain
CTSB	Cathepsin B	Cardiometabolic	P07858	OID20276	Atrial flutter/fibrillation|Chronic heart failure|Ischemic stroke|Peripheral arterial disease|Varicose	pos|neg|neg|neg|neg	trans|trans|trans|trans|trans	EUR|EUR|EUR|EUR|EUR	It is a member of the lysosomal cathepsin, functioning in cell autophagy and apoptosis, as well as intracellular degradation and turnover of proteins. It is also known as amyloid precursor protein secretase and is involved in the proteolytic processing of amyloid precursor protein (APP). Incomplete proteolytic processing of APP has been suggested to be a causative factor in Alzheimer's disease. I…	autophagy
CTSS	Cathepsin S	Neurology	P25774	OID21056	Angina pectoris|Stable angina pectoris	pos|pos	cis,trans|cis,trans	EUR|EUR	It is a lysosomal cysteine proteinase that participates in the degradation of antigenic proteins to peptides for presentation on MHC class II molecules. This protein can remodel components of the extracellular matrix such as elastin, collagen, and fibronectin, when secreted from cells. It is implicated in the pathology of many inflammatory and autoimmune diseases and some pulmonary diseases.	extracellular matrix remodeling
CUZD1	CUB and zona pellucida-like domain-containing protein 1	Neurology_II	Q86UP6	OID30914	Ischemic stroke	pos	trans	EUR	It is localized to zymogen granules, where it functions in trypsinogen activation. It may indirectly regulate cell motility, cell-cell and cell/extracellular matrix interactions.	cell-cell/matrix interaction
CXADR	Coxsackievirus and adenovirus receptor	Inflammation	P78310	OID20561	Varicose	neg	trans	EUR	It is a component of the epithelial apical junction complex that may function as a homophilic cell adhesion molecule and is essential for tight junction integrity.	cell-cell/matrix interaction
CXCL9	C-X-C motif chemokine 9	Inflammation	Q07325	OID20675	Myocardial infarction	pos	trans	EUR	It is a cytokine that affects the growth, movement, or activation state of cells that participate in immune and inflammatory response.	immune and inflammatory response
DEFB4A_DEFB4B	Beta-defensin 4A	Oncology	O15263	OID21373	Stable angina pectoris	pos	trans	EUR	It has an antimicrobial activity against Gram-negative and Gram-positive bacteria.	immune and inflammatory response
DIPK2B	Divergent protein kinase domain 2B	Inflammation_II	Q9H7Y0	OID30582	Varicose	pos	trans	EUR	It is predicted to be located in extracellular region. Little is known about the protein function.	uncertain
DKK4	Dickkopf-related protein 4	Neurology	Q9UBT3	OID20934	Chronic heart failure	neg	trans	EUR	It is a member of the dickkopf family that play an important role in vertebrate development where they locally inhibit Wnt regulated processes such as antero-posterior axial patterning, limb development, somitogenesis, eye formation and cardiac differentiation. In the adult, they are implicated in bone formation and bone disease, cancer and Alzheimer disease.	cardiac differentiation			https://www.pnas.org/doi/10.1073/pnas.0704044104
DXO	Decapping and exoribonuclease protein	Neurology_II	O77932	OID31080	Atrial flutter/fibrillation|Cardiac valvular disease|Varicose	pos|pos|pos	trans|cis,trans|cis,trans	EUR|EUR|EUR	It is a decapping enzyme for NAD-capped RNAs: specifically hydrolyzes the nicotinamide adenine dinucleotide (NAD) cap from a subset of RNAs by removing the entire NAD moiety from the 5'-end of an NAD-capped RNA in response to environmental stress. It may be a housekeeping gene.	RNA post-transcriptional modification
ECE1	Endothelin-converting enzyme 1	Neurology	P42892	OID20891	Cardiac valvular disease	neg	trans	EUR	This protein is a zinc metalloproteinase involved in proteolytic processing of endothelin precursors to biologically active peptides. Mutations of this protein are associated with Hirschsprung disease, cardiac defects and autonomic dysfunction.	endothelin proteolysis
EFEMP1	EGF-containing fibulin-like extracellular matrix protein 1	Cardiometabolic	Q12805	OID20414	Varicose	neg	cis,trans	EUR	It is a member of the fibulin family of extracellular matrix glycoproteins. It binds EGFR and induces EGFR autophosphorylation and the activation of downstream signaling pathways. It may play a role in cell adhesion and migration, angiogenesis and vascular remodeling.	cell-cell/matrix interaction	angiogenesis and vascular remodeling		https://www.ncbi.nlm.nih.gov/pmc/articles/PMC9251181/
ENG	Endoglin	Cardiometabolic	P17813	OID20287	Cardiac valvular disease|Chronic heart failure	neg|neg	trans|trans	EUR|EUR	This protein is a homodimeric transmembrane protein, a major glycoprotein of the vascular endothelium that that plays an important role in the regulation of angiogenesis. It may regulate endothelial cell shape changes in response to blood flow, which drive vascular remodeling and establishment of normal vascular morphology during angiogenesis.	angiogenesis and vascular remodeling
ENPP6	Glycerophosphocholine cholinephosphodiesterase ENPP6	Cardiometabolic_II	Q6UWR7	OID30273	Stable angina pectoris	pos	trans	EUR	It is involved in choline metabolic process and lipid metabolic process.	lipid/lipoprotein metabolism
EPCAM	Epithelial cell adhesion molecule	Inflammation	P16422	OID20743	Varicose	neg	trans	EUR	It is a carcinoma-associated antigen expressed on most normal epithelial cells and gastrointestinal carcinomas and functions as a homotypic calcium-independent cell adhesion molecule. It plays a role in embryonic stem cells proliferation and differentiation.	carcinogenesis
EPHA4	Ephrin type-A receptor 4	Inflammation_II	P54764	OID30622	Cardiac valvular disease|Chronic heart failure	neg|neg	trans|trans	EUR|EUR	Receptor tyrosine kinase binds membrane-bound ephrin-A family ligands residing on adjacent cells, leading to contact-dependent bidirectional signaling into neighboring cells. It plays an important role in the development of the nervous system controlling different steps of axonal guidance including the establishment of the corticospinal projections. In the nervous system, it also plays a role in …	neural development	angiogenesis and vascular remodeling		https://www.nature.com/articles/s44161-022-00019-7#Abs1
ERP44	Endoplasmic reticulum resident protein 44	Oncology	Q9BS26	OID21338	Atrial flutter/fibrillation	pos	cis	EUR	It is located at the endoplasmic reticulum membranes, mediating thiol-dependent retention in the early secretory pathway and may have a role in the control of oxidative protein folding in the endoplasmic reticulum.	oxidative-stress response
F2	Prothrombin	Inflammation_II	P00734	OID30723	Myocardial infarction	pos	trans	EUR	It is the prothrombin protein (also known as coagulation factor II). This protein is proteolytically cleaved in multiple steps to form the activated serine protease thrombin. The activated thrombin enzyme plays an important role in thrombosis and hemostasis by converting fibrinogen to fibrin during blood clot formation, by stimulating platelet aggregation, and by activating additional coagulation…	blood coagulation and fibrinolysis	angiogenesis and vascular remodeling
F9	Coagulation factor IX	Cardiometabolic	P00740	OID20349	Angina pectoris|Stable angina pectoris	pos|pos	trans|trans	EUR|EUR	It is a vitamin K-dependent plasma protein that participates in the intrinsic pathway of blood coagulation by converting factor X to its active form.	blood coagulation and fibrinolysis
FABP2	Fatty acid-binding protein, intestinal	Cardiometabolic	P12104	OID20200	Varicose	pos	cis	EUR	It is an intracellular fatty acid-binding protein that participates in the uptake, intracellular metabolism, and transport of long-chain fatty acids. It binds saturated long-chain fatty acids with high affinity, and may act as a lipid sensor to maintain energy homeostasis.	lipid/lipoprotein metabolism
FASLG	Tumor necrosis factor ligand superfamily member 6	Inflammation	P48023	OID20665	Varicose	pos	trans	EUR	It is a transmembrane protein involved in cytotoxic T-cell-mediated apoptosis, natural killer cell-mediated apoptosis and in T-cell development. It may regulate response to cardiomyocyte hypertrophy.	apoptosis	cardiac remodeling		https://www.ahajournals.org/doi/10.1161/01.CIR.101.10.1172
FCRLB	Fc receptor-like B	Oncology	Q6BAA4	OID21193	Stable angina pectoris	pos	cis,trans	EUR	It is involved in phagocytosis, antibody-dependent cell cytotoxicity.	immune and inflammatory response
FES	Tyrosine-protein kinase Fes/Fps	Oncology	P07332	OID21207	Angina pectoris|Myocardial infarction|Stable angina pectoris	neg|neg|neg	cis,trans|cis,trans|cis	EUR|EUR|EUR	It is a tyrosine-protein kinase that acts downstream of cell surface receptors and plays a role in the regulation of the actin cytoskeleton, microtubule assembly, cell attachment and cell spreading.	actin filament assembly and integrity
FGF5	Fibroblast growth factor 5	Inflammation	P12034	OID20490	Angina pectoris|Atrial flutter/fibrillation|Cardiac valvular disease|Dilated cardiomyopathy|Myocardial infarction|Stable angina pectoris	pos|pos|pos|pos|pos|pos	cis,trans|cis,trans|cis,trans|cis,trans|cis,trans|cis	EUR|EUR|EUR|EUR|EUR|EUR	It plays an important role in the regulation of cell proliferation and cell differentiation and is required for normal regulation of the hair growth cycle and myogenesis.	cell proliferation and myogenesis
FGL1	Fibrinogen-like protein 1	Inflammation_II	Q08830	OID30702	Pericarditis	neg	cis,trans	EUR	It is a member of the fibrinogen family, but lacks the platelet-binding site, cross-linking region and a thrombin-sensitive site which are necessary for fibrin clot formation. It may promote growth of hepatocytes and play a role in the development of hepatocellular carcinomas.	hepatocyte proliferation
FN1	Fibronectin	Inflammation_II	P02751	OID30787	Myocardial infarction	neg	cis,trans	EUR	It is a glycoprotein present in a soluble dimeric form in plasma, and in a dimeric or multimeric form at the cell surface and in extracellular matrix. It is involved in cell adhesion and migration processes including embryogenesis, wound healing, blood coagulation, host defense, and metastasis.	blood coagulation and fibrinolysis	cardiac remodeling		https://www.ahajournals.org/doi/10.1161/CIRCULATIONAHA.118.034609
FURIN	Furin	Oncology	P09958	OID21514	Angina pectoris|Stable angina pectoris	pos|pos	trans|cis,trans	EUR|EUR	It is a type 1 membrane bound protease, a member of the subtilisin-like proprotein convertase family. It is also known as PCSK3. Some of its substrates include proparathyroid hormone, transforming growth factor beta 1 precursor, proalbumin, pro-beta-secretase, membrane type-1 matrix metalloproteinase, beta subunit of pro-nerve growth factor and von Willebrand factor. Through proteolytic cleavage,…	BNP biosyntheiss
FUT1	Galactoside alpha-(1,2)-fucosyltransferase 1	Oncology_II	P19526	OID31295	Varicose	pos	trans	EUR	It catalyzes the transfer of L-fucose, from a guanosine diphosphate-beta-L-fucose, to the terminal galactose residue of glycoconjugates, leading to H antigen synthesis, an intermediate substrate in the synthesis of ABO blood group antigens.	ABO blood group system
GALNT2	Polypeptide N-acetylgalactosaminyltransferase 2	Oncology	Q10471	OID21423	Angina pectoris|Myocardial infarction|Stable angina pectoris	neg|neg|neg	cis|cis|cis	EUR|EUR|EUR	It catalyzes the initial reaction in O-linked oligosaccharide biosynthesis, the transfer of an N-acetyl-D-galactosamine residue to a serine or threonine residue on the protein receptor. It participates in the regulation of triglyceride and HDL cholesterol metabolism.	lipid/lipoprotein metabolism
GHR	Growth hormone receptor	Inflammation_II	P10912	OID30574	Subarachnoid hemorrhage	pos	trans	EUR	It is a type I cytokine receptor for pituitary gland growth hormone involved in regulating postnatal body growth. Binding of growth hormone to the receptor leads to receptor dimerization and the activation of an intra- and intercellular signal transduction pathway leading to growth.	growth factor
GOLM2	Protein CASC4	Neurology	Q6P4E1	OID21044	Unstable angina pectoris	pos	trans	EUR	This protein is a transmembrane protein predicted to colocalize in the Golgi apparatus with no known function. It shows significant expression in the liver.	uncertain			https://www.ahajournals.org/doi/10.1161/ATVBAHA.122.318213
GP2	Pancreatic secretory granule membrane major glycoprotein GP2	Cardiometabolic	P55259	OID20090	Ischemic stroke|Myocardial infarction|Peripheral arterial disease|Varicose	pos|pos|pos|pos	trans|trans|trans|trans	EUR|EUR|EUR|EUR	It is an integral membrane protein that is secreted from intracellular zymogen granules and associates with the plasma membrane via glycosylphosphatidylinositol linkage. The encoded protein binds pathogens such as enterobacteria, thereby playing an important role in the innate immune response.	immune and inflammatory response
GPNMB	Transmembrane glycoprotein NMB	Cardiometabolic	Q14956	OID20173	Peripheral arterial disease	pos	cis	EUR	It may be involved in growth delay and reduction of metastatic potential. It invovles in myocaridal remodeling.	cardiac remodeling			https://pubmed.ncbi.nlm.nih.gov/28148779/
GRK5	G protein-coupled receptor kinase 5	Cardiometabolic	P34947	OID20066	Ischemic stroke	neg	cis,trans	EUR	It is a member of the guanine nucleotide-binding protein-coupled receptor (GPCR) kinase subfamily of the Ser/Thr protein kinase family. The protein phosphorylates the activated forms of G protein-coupled receptors thus initiating their deactivation. In addition to GPCRs, also phosphorylates various substrates.	GPCR signaling
GRN	Progranulin	Neurology	P28799	OID21159	Angina pectoris|Myocardial infarction|Stable angina pectoris	pos|pos|pos	trans|trans|trans	EUR|EUR|EUR	It is a secreted protein that acts as a key regulator of lysosomal function and as a growth factor involved in inflammation, wound healing and cell proliferation.	cell proliferation and myogenesis
GSTT2B	Glutathione S-transferase theta-2B	Neurology_II	P0CG30	OID31097	Stable angina pectoris	pos	cis,trans	EUR	It is a member of a superfamily of proteins that catalyze the conjugation of reduced glutathione to a variety of electrophilic and hydrophobic compounds. It modulates oxidative stress and variation in proteins of this family has been associated with cardiovascular disease risk.	oxidative-stress response			https://www.ahajournals.org/doi/full/10.1161/circulationaha.104.509224
GYS1	Glycogen [starch] synthase, muscle	Cardiometabolic	P13807	OID20097	Cardiac valvular disease|Chronic heart failure|Ischemic stroke|Peripheral arterial disease|Varicose	neg|neg|neg|neg|neg	trans|trans|trans|trans|trans	EUR|EUR|EUR|EUR|EUR	This protein catalyzes the addition of glucose monomers to the growing glycogen molecule. Mutations of this protein are associated with muscle glycogen storage disease.	glucose metabolism
GZMA	Granzyme A	Inflammation	P12544	OID20663	Angina pectoris|Ischemic stroke|Stable angina pectoris	pos|neg|pos	trans|trans|trans	EUR|EUR|EUR	This protein is a T cell- and natural killer cell-specific serine protease that may function as a common component necessary for lysis of target cells by cytotoxic T lymphocytes and natural killer cells.	immune and inflammatory response
HBEGF	Proheparin-binding EGF-like growth factor [Cleaved into: Heparin-binding EGF-like growth factor	Oncology	Q99075	OID21465	Atrial flutter/fibrillation	pos	trans	EUR	It is a growth factor that promotes smooth muscle cell proliferation, essential for normal cardiac valve formation and normal heart function.	cell proliferation and myogenesis
HCG22	Protein PBMUCL2	Cardiometabolic_II	E2RYF7	OID30088	Peripheral arterial disease	neg	trans	EUR	unknown	uncertain
HEPH	Hephaestin	Cardiometabolic_II	Q9BQS7	OID30337	Cardiac valvular disease	neg	trans	EUR	It is a member of the multicopper oxidase protein family, involved in the transport of dietary iron from epithelial cells of the intestinal lumen into the circulatory system, and may be involved in copper transport and homeostasis.	iron homeostasis
HJV	Hemojuvelin	Neurology_II	Q6ZVN8	OID31006	Unstable angina pectoris	pos	trans	EUR	This protein mainly expresses in the liver, heart, and muscles, and is used for skeletal muscle movement and iron homeostasis. Defects of this gene cause juvenile hemochromatosis, an early-onset autosomal recessive disorder due to severe iron overload resulting in hypogonadotrophic hypogonadism, hepatic fibrosis or cirrhosis and cardiomyopathy.	iron homeostasis
HLA-A	HLA class I histocompatibility antigen, A alpha chain	Neurology_II	P04439	OID31048	Dilated cardiomyopathy|Ischemic stroke|Pericarditis|Peripheral arterial disease|Varicose	neg|pos|pos|pos|neg	trans|trans|trans|trans|cis,trans	EUR|EUR|EUR|EUR|EUR	It belongs to the HLA class I heavy chain paralogues. Class I molecules play a central role in the immune system by presenting peptides derived from the endoplasmic reticulum lumen so that they can be recognized by cytotoxic T cells. They are expressed in nearly all cells.	immune and inflammatory response
HLA-E	HLA class I histocompatibility antigen, alpha chain E	Inflammation	P13747	OID20532	Cardiac valvular disease|Ischemic stroke|Peripheral arterial disease|Varicose	pos|pos|pos|neg	trans|cis,trans|cis,trans|cis,trans	EUR|EUR|EUR|EUR	This non-classical major histocompatibility class Ib molecule belongs to the HLA class I heavy chain paralogues. It is involved in immune self-nonself discrimination.	immune and inflammatory response
HPGDS	Hematopoietic prostaglandin D synthase	Oncology	O60760	OID21266	Unstable angina pectoris	neg	cis,trans	EUR	It is a bifunctional enzyme which catalyzes both the conversion of prostaglandin H2 to prostaglandin D2, involved in the arachidonic acid metabolic pathway, adipogenesis and inhibition of platelet aggregation.	blood coagulation and fibrinolysis	adipogenesis	glucose metabolism
HRG	Histidine-rich glycoprotein	Inflammation_II	P04196	OID30770	Unstable angina pectoris	pos	cis,trans	EUR	It acts as an adapter protein and is implicated in regulating many processes such as immune complex and pathogen clearance, cell chemotaxis, cell adhesion, angiogenesis, coagulation and fibrinolysis.	immune and inflammatory response	blood coagulation and fibrinolysis	angiogenesis and vascular remodeling
HS3ST3B1	Heparan sulfate glucosamine 3-O-sulfotransferase 3B1	Oncology	Q9Y662	OID21303	Pericarditis	neg	trans	EUR	It is a type II integral membrane protein that belongs to the 3-O-sulfotransferases family. These proteins catalyze the addition of sulfate groups at the 3-OH position of glucosamine in heparan sulfate. Heparan sulfate may play a role in angiogenesis and tissue repair.	angiogenesis and vascular remodeling			https://www.ahajournals.org/doi/10.1161/CIRCRESAHA.119.315023
HYAL1	Hyaluronidase-1	Cardiometabolic	Q12794	OID20357	Myocarditis|Stable angina pectoris|Unstable angina pectoris	neg|pos|pos	trans|trans|trans	EUR|EUR|EUR	It is a lysosomal hyaluronidase that intracellularly degrades hyaluronan, one of the major glycosaminoglycans of the extracellular matrix. Hyaluronan is thought to be involved in cell proliferation, migration and differentiation. This enzyme is active at an acidic pH and is the major hyaluronidase in plasma. Mutations in this gene are associated with mucopolysaccharidosis type IX, or hyaluronidas…	hyaluronan degradation	angiogenesis and vascular remodeling		https://jbiomedsci.biomedcentral.com/articles/10.1186/s12929-014-0100-4
ICAM2	Intercellular adhesion molecule 2	Cardiometabolic	P13598	OID20248	Varicose	neg	trans	EUR	It mediates adhesive interactions important for antigen-specific immune response, NK-cell mediated clearance, lymphocyte recirculation, and other cellular interactions important for immune response and surveillance. It is expressed at the endothelial junctions and mediates angiogenesis.	immune and inflammatory response	angiogenesis and vascular remodeling		https://ashpublications.org/blood/article/106/5/1636/21485/Endothelial-intercellular-adhesion-molecule-ICAM-2
ICAM3	Intercellular adhesion molecule 3	Cardiometabolic	P32942	OID20277	Varicose	pos	trans	EUR	This protein is constitutively and abundantly expressed by all leucocytes and may be the most important ligand for LFA-1 in the initiation of the immune response. It acts upstream of or within cardiac muscle contraction and ventricular cardiac muscle cell development in zebrafish.	immune and inflammatory response	angiogenesis and vascular remodeling
ICAM4	Intercellular adhesion molecule 4	Inflammation	Q14773	OID20578	Intracerebral hemorrhage	pos	trans	EUR	It is a ligand for the leukocyte adhesion protein, function as the Landsteiner-Wiener blood group antigen.	leukocyte adhesion protein
IGF2R	Cation-independent mannose-6-phosphate receptor	Neurology	P11717	OID21146	Pericarditis	neg	cis	EUR	This protein has various functions, including in the intracellular trafficking of lysosomal enzymes, the activation of transforming growth factor beta, and the degradation of IGF2. IGF2 has been identified as the most important mitogen for cardiomyocytes that promotes cardiomyocyte proliferation.	cell proliferation and myogenesis
IGFBP3	Insulin-like growth factor-binding protein 3	Cardiometabolic	P17936	OID20398	Myocardial infarction|Atrial flutter/fibrillation	pos|neg	cis,trans|cis	EUR|EUR	It binds to and prolongs the half-life of the insulin-like growth factor and have been shown to regulate effects of the insulin-like growth factor on cell culture.	glucose metabolism	cardiac remodeling		https://pubmed.ncbi.nlm.nih.gov/18528331/
IL12RB2	Interleukin-12 receptor subunit beta-2	Inflammation_II	Q99665	OID30422	Ischemic stroke|Varicose	neg|pos	trans|trans	EUR|EUR	It is a type I transmembrane protein identified as a subunit of the interleukin 12 receptor complex. It is up-regulated by interferon gamma in Th1 cells, and plays a role in Th1 cell differentiation. The up-regulation is found to be associated with a number of infectious diseases, such as Crohn's disease and leprosy, which is thought to contribute to the inflammatory response and host defense.	immune and inflammatory response
IL19	Interleukin-19	Cardiometabolic	Q9UHD0	OID20158	Varicose	pos	trans	EUR	It belongs to the IL10 cytokine subfamily. This cytokine is found to be preferentially expressed in monocytes. It functions as an anti-inflammatory and proangiogenic factor. Loss of IL-19 exacerbates atherosclerosis.	immune and inflammatory response	atherosclerotic lesion formation, thrombosis		https://www.ahajournals.org/doi/10.1161/ATVBAHA.118.310929
IL1R2	Interleukin-1 receptor type 2	Inflammation	P27930	OID20757	Pericarditis	pos	cis,trans	EUR	It is a cytokine receptor that belongs to the interleukin 1 receptor family. It may play a role in immune response and other cellular functions including proliferation, differentiation and cell survival/apoptosis.	immune and inflammatory response	apoptosis
IL2RA	Interleukin-2 receptor subunit alpha	Cardiometabolic	P01589	OID20267	Varicose	neg	cis	EUR	It control many different cellular functions including proliferation, differentiation and cell survival/apoptosis. It was reported that IL-2 increased regulatory T-cell numbers in atherosclerotic plaques and also reduced the size of those plaques in mouse models.	immune and inflammatory response	atherosclerotic lesion formation, thrombosis		https://www.ahajournals.org/doi/10.1161/ATVBAHA.115.305289
IL3RA	Interleukin-3 receptor subunit alpha	Inflammation	P26951	OID20461	Cardiac valvular disease	neg	trans	EUR	This protein is an interleukin 3 specific subunit of a heterodimeric cytokine receptor, expressed on hematopoietic progenitor cells, monocytes and B-lymphocytes, which controls the production and differentiation of hematopoietic progenitor cells into lineage-restricted cells. Inflammatory mediators, such as IL-3 and IL-6 may induce recruitment of blood-derived primitive stem cells in the healing …	cell proliferation and myogenesis			https://www.ahajournals.org/doi/10.1161/01.res.0000130526.20854.fa
IL6R	Interleukin-6 receptor subunit alpha	Cardiometabolic	P08887	OID20385	Angina pectoris|Atrial flutter/fibrillation|Stable angina pectoris|Myocardial infarction|Myocardial infarction	neg|neg|neg|neg|neg	cis,trans|cis,trans|cis,trans|cis,trans|cis,trans	EUR|EUR|EUR|ASI|EUR	This protein is a subunit of the interleukin 6 (IL6) receptor complex. IL6 is a potent pleiotropic cytokine that regulates cell growth and differentiation and plays an important role in the immune response. It is implcated with pathogenesis of many diseases, such as multiple myeloma, autoimmune diseases and prostate cancer.	immune and inflammatory response
IL7R	Interleukin-7 receptor subunit alpha	Neurology	P16871	OID21136	Varicose	neg	trans	EUR	It plays a critical role in V(D)J recombination during lymphocyte development. Defects in this gene may be associated with severe combined immunodeficiency. It modualtes monocyte infiltration and inflammation in atherosclerotic plaques.	immune and inflammatory response	atherosclerotic lesion formation, thrombosis		https://www.ncbi.nlm.nih.gov/pmc/articles/PMC6517313/
INHBC	Inhibin beta C chain	Neurology	P55103	OID21093	Myocardial infarction	pos	cis,trans	EUR	It is a member of the TGF-beta (transforming growth factor-beta) superfamily of proteins, involved in regulating a number of diverse functions such as hypothalamic and pituitary hormone secretion, gonadal hormone secretion, germ cell development and maturation, erythroid differentiation, insulin secretion, nerve cell survival, embryonic axial development or bone growth.	obesity	glucose metabolism		https://www.nature.com/articles/s41467-022-31757-8
ISLR2	Immunoglobulin superfamily containing leucine-rich repeat protein 2	Neurology	Q6UXK2	OID20889	Cardiac valvular disease|Chronic heart failure	neg|neg	trans|trans	EUR|EUR	It is located in plasma membrane and predicted to be an integral component of membrane. It is required for axon extension during neural development.	neural development
ITGAL	Integrin alpha-L	Inflammation_II	P20701	OID30537	Pericarditis	neg	cis	EUR	It involves in a variety of immune activities, including leukocyte-endothelial cell interaction, cytotoxic T-cell mediated killing, and antibody dependent killing by granulocytes and monocytes. Integrin ITGAL/ITGB2 is a receptor for ICAM1, ICAM2, ICAM3 and ICAM4.	immune and inflammatory response	angiogenesis and vascular remodeling
ITGAV	Integrin alpha-V	Oncology	P06756	OID21416	Angina pectoris	pos	cis	EUR	It belongs to the integrin alpha chain family that functions in cell surface adhesion and signaling. The integrin may regulate angiogenesis and cancer progression.	angiogenesis and vascular remodeling
KIR2DL2	Killer cell immunoglobulin-like receptor 2DL2	Oncology_II	P43627	OID31431	Angina pectoris|Cerebral aneurysm|Hypertrophic cardiomyopathy|Ischemic stroke|Peripheral arterial disease|Stable angina pectoris|Unruptured cerebral aneurysm|Unstable angina pectoris	neg|neg|neg|pos|pos|neg|neg|neg	trans|trans|trans|trans|trans|trans|trans|trans	EUR|EUR|EUR|EUR|EUR|EUR|EUR|EUR	It is a transmembrane glycoprotein expressed by natural killer cells and subsets of T cells. It inhibits the activity of natural killer cells thus preventing cell lysis	immune and inflammatory response
KIR2DL3	Killer cell immunoglobulin-like receptor 2DL3	Oncology	P43628	OID21196	Angina pectoris|Cerebral aneurysm|Ischemic stroke|Stable angina pectoris|Unruptured cerebral aneurysm|Unstable angina pectoris	neg|neg|pos|neg|neg|neg	trans|trans|trans|trans|trans|trans	EUR|EUR|EUR|EUR|EUR|EUR	It is a transmembrane glycoprotein expressed by natural killer cells and subsets of T cells. It inhibits the activity of natural killer cells thus preventing cell lysis. It is associated with chronic natural killer cell lymphocytosis and psoriasis.	immune and inflammatory response
KLK1	Kallikrein-1	Oncology	P06870	OID21499	Varicose	pos	trans	EUR	It is a serine protease that has diverse physiological functions. It has been reported that this protein participates in the cardiovascular and renal protective effects of ACE inhibitors, ARBs and ischemia/reperfusion preconditioning.	immune and inflammatory response	atherosclerotic lesion formation, thrombosis		https://www.ncbi.nlm.nih.gov/pmc/articles/PMC4685708/
KLRD1	Natural killer cells antigen CD94	Inflammation	Q13241	OID20632	Varicose	pos	trans	EUR	It is an antigen preferentially expressed on natural killer cells and involved in the regulation of natural killer cell function.	immune and inflammatory response
L1CAM	Neural cell adhesion molecule L1	Oncology	P32004	OID21484	Cardiac valvular disease|Chronic heart failure	neg|neg	trans|trans	EUR|EUR	This protein is an axonal glycoprotein belonging to the immunoglobulin supergene family. This cell adhesion protein plays an important role in nervous system development, including neuronal migration and differentiation. In the mature brain, it plays a role in the dynamics of neuronal structure and function, including synaptic plasticity.	cell-cell/matrix interaction	central nervous system
LGALS4	Galectin-4	Inflammation	P56470	OID20748	Ischemic stroke|Peripheral arterial disease|Varicose	neg|neg|neg	trans|trans|trans	EUR|EUR|EUR	It is a Galectin family protein that binds lactose and a related range of sugars. It is exclusively expressed in small intestine, colon, and rectum, and may be implicated in modulating cell-cell and cell-matrix interactions.	cell-cell/matrix interaction
LGALS7_LGALS7B	Galectin-7	Oncology	P47929	OID21406	Varicose	pos	trans	EUR	It is a beta-galactoside-binding protein implicated in modulating cell-cell and cell-matrix interactions. It has been described to be involved in apoptosis, proliferation and differentiation, as well as cell adhesion and migration.	cell-cell/matrix interaction
LIFR	Leukemia inhibitory factor receptor	Inflammation	P42702	OID20606	Cardiac valvular disease	neg	trans	EUR	This protein is one of the IL-6 family cytokines, a member of type I cytokine receptor family. It mediates the action of the leukemia inhibitory factor, a polyfunctional cytokine involved in cellular differentiation, proliferation and survival in the adult and the embryo. It is protective to the myocardium in the acute stress of ischemia-reperfusion.	cardiac remodeling
LILRB4	Leukocyte immunoglobulin-like receptor subfamily B member 4	Inflammation	Q8NHJ6	OID20429	Angina pectoris|Stable angina pectoris|Unstable angina pectoris|Varicose	neg|neg|neg|pos	trans|trans|trans|trans	EUR|EUR|EUR|EUR	It is a member of the leukocyte immunoglobulin-like receptor (LIR) family, which involved in the down-regulation of the immune response and the development of immune tolerance. LILRB4 orchestrates tumour invasion pathways in monocytic leukaemia cells by creating an immunosuppressive microenvironment.	immune and inflammatory response
LMOD1	Leiomodin-1	Inflammation_II|Oncology_II|Cardiometabolic_II|Neurology_II	P29536	OID30547	Stable angina pectoris	neg	cis,trans	EUR	This proteins is universally expressed, but mainly in thyroid, eye muscle, skeletal muscle, and ovary. It is required for proper contractility of visceral smooth muscle cells and mediates nucleation of actin filaments.	smooth muscle cytocontractility
LPA	Apolipoprotein(a)	Inflammation_II	P08519	OID30747	Angina pectoris|Atrial flutter/fibrillation|Cardiac valvular disease|Ischemic stroke|Myocardial infarction|Peripheral arterial disease|Stable angina pectoris|Unstable angina pectoris|Ventricular arrhythmia	pos|pos|pos|pos|pos|pos|pos|pos|pos	cis,trans|cis,trans|cis,trans|cis,trans|cis,trans|cis,trans|cis,trans|cis,trans|cis,trans	EUR|EUR|EUR|EUR|EUR|EUR|EUR|EUR|EUR	The encoded protein constitutes a substantial portion of lipoprotein(a) and is proteolytically cleaved, resulting in fragments that attach to atherosclerotic lesions and promote thrombogenesis. Elevated plasma levels of this protein are linked to atherosclerosis.	lipid/lipoprotein metabolism	atherosclerotic lesion formation, thrombosis
LPL	Lipoprotein lipase	Cardiometabolic	P06858	OID20188	Peripheral arterial disease	neg	cis,trans	EUR	This protein is expressed in heart, muscle, and adipose tissue. LPL functions as a homodimer, and has the dual functions of triglyceride hydrolase and ligand factor for receptor-mediated lipoprotein uptake. It is a key enzyme in triglyceride metabolism, catalyzing the hydrolysis of triglycerides from circulating chylomicrons and very low density lipoproteins (VLDL), and thereby plays an important…	lipid/lipoprotein metabolism
LRP1	Prolow-density lipoprotein receptor-related protein 1	Oncology	Q07954	OID21293	Pericarditis|Subarachnoid hemorrhage	neg|neg	trans|trans	EUR|EUR	This protein is a member of the low-density lipoprotein receptor family, involved in endocytosis and phagocytosis of apoptotic cells. It is involved in cellular lipid homeostasis and clearance of chylomicron remnants in the plasma.	lipid/lipoprotein metabolism
LRPAP1	Alpha-2-macroglobulin receptor-associated protein	Neurology	P30533	OID21059	Pericarditis|Subarachnoid hemorrhage	neg|neg	trans|trans	EUR|EUR	This protein is a chaperone for the low density lipoprotein receptor-related protein (LRP1) and facilitates proper folding and localization of LRP1 by preventing the binding of ligands along the secretory pathway.	lipid/lipoprotein metabolism
LRRC37A2	Leucine-rich repeat-containing protein 37A2	Oncology_II	A6NM11	OID31440	Atrial flutter/fibrillation|Myocarditis	pos|pos	cis,trans|trans	EUR|EUR	It is predicted to be integral component of membrane. Little is known about the protein function.	uncertain
LTA	Lymphotoxin-alpha	Inflammation	P01374	OID20586	Unstable angina pectoris	neg	cis	EUR	It is a cytokine produced by lymphocytes, which is invovled in inflammatory, immunostimulatory, and antiviral responses, as well as formation of secondary lymphoid organs during development and plays a role in apoptosis.	immune and inflammatory response
LTB	Lymphotoxin-beta	Oncology_II	Q06643	OID31383	Atrial flutter/fibrillation	pos	trans	EUR	It is a type II membrane protein of the TNF family, an inducer of the inflammatory response system and involved in normal development of lymphoid tissue.	immune and inflammatory response
LY9	T-lymphocyte surface antigen Ly-9	Inflammation	Q9HBG7	OID20670	Varicose	pos	trans	EUR	It is a self-ligand receptor of the signaling lymphocytic activation molecule family. It is triggered by homo- or heterotypic cell-cell interactions and modulates activation and differentiation of a wide variety of immune cells and thus involved in the regulation and interconnection of both innate and adaptive immune response.	immune and inflammatory response
MAP4K5	Mitogen-activated protein kinase kinase kinase kinase 5	Neurology	Q9Y4K4	OID20899	Varicose	neg	cis	EUR	It may play a role in the response to environmental stress. It was shown that ablation or inhibition of its kinase activity attenuated hyperglycemia and plaque formation in mouse models of insulin resistance and atherosclerosis.	glucose metabolism			https://www.ncbi.nlm.nih.gov/pmc/articles/PMC4912878/
MDGA1	MAM domain-containing glycosylphosphatidylinositol anchor protein 1	Neurology	Q8NFP4	OID20951	Stable angina pectoris	neg	trans	EUR	It is a glycosylphosphatidylinositol-anchored cell surface glycoprotein that is expressed predominantly in the developing nervous system. This protein plays a role in cell adhesion, migration, and axon guidance and, in the developing brain, neuronal migration.	neural development
MDK	Midkine	Oncology	P21741	OID21489	Chronic heart failure|Ischemic stroke	pos|pos	trans|trans	EUR|EUR	It is a secreted protein that functions as cytokine and growth factor that regulate many processes like inflammatory response, cell proliferation, cell adhesion, cell growth, cell survival, tissue regeneration, cell differentiation and cell migration. Of note, it has been shown that circulating MDK is significantly upregulated in chronic heart failure patients and is associated with worse cardiac…	growth factor	angiogenesis and vascular remodeling
MEP1B	Meprin A subunit beta	Cardiometabolic	Q16820	OID20168	Atrial flutter/fibrillation	pos	cis,trans	EUR	It is a multidomain zinc metalloprotease, highly expressed in mammalian kidney and intestinal brush border membranes, and in leukocytes and certain cancer cells. Known substrates include: FGF19, VGFA, IL1B, IL18, procollagen I and III, E-cadherin, KLK7, gastrin, ADAM10, tenascin-C and BNP. The presence of several pro-inflammatory cytokine among substrates implicate MEP1B in inflammation. It is al…	BNP biosyntheiss
MET	Hepatocyte growth factor receptor	Cardiometabolic	P08581	OID20269	Chronic heart failure	neg	trans	EUR	It transduces signals from the extracellular matrix into the cytoplasm by binding to hepatocyte growth factor ligand. It regulates many physiological processes including proliferation, scattering, morphogenesis and survival. In the injured heart, hepatocyte growth factor plays important roles in cardioprotection by promoting prosurvival (anti-apoptotic and anti-autophagic) effects in cardiomyocyt…	angiogenesis and vascular remodeling
MICB_MICA	MHC class I polypeptide-related sequence B_A	Inflammation	Q29980_Q29983	OID20593	Atrial flutter/fibrillation|Cardiac valvular disease|Peripheral arterial disease|Unstable angina pectoris|Stable angina pectoris	pos|pos|pos|neg|neg	trans|cis,trans|trans|trans|cis	EUR|EUR|EUR|EUR|EUR	This protein acts as a stress-induced self-antigen that is recognized by gamma delta T cells.	immune and inflammatory response
MLN	Promotilin [Cleaved into: Motilin; Motilin-associated peptide	Inflammation	P12872	OID20541	Angina pectoris|Peripheral arterial disease|Stable angina pectoris|Unstable angina pectoris	pos|pos|pos|pos	cis,trans|trans|trans|cis,trans	EUR|EUR|EUR|EUR	It is a small peptide hormone that is secreted by cells of the small intestine to regulate gastrointestinal contractions and motility. It plays an important role in the regulation of interdigestive gastrointestinal motility and indirectly causes rhythmic contraction of duodenal and colonic smooth muscle.	gastrointestinal contractions
MMP1	Interstitial collagenase	Inflammation	P03956	OID20672	Varicose	pos	cis	EUR	It is a member of the matrix metalloproteinase family of proteins, involved in the breakdown of extracellular matrix in embryonic development, reproduction, and tissue remodeling, as well as in disease processes, such as arthritis and metastasis.	cell-cell/matrix interaction	cardiac remodeling		https://pubmed.ncbi.nlm.nih.gov/11817657/
MMP12	Macrophage metalloelastase	Oncology	P39900	OID21439	Peripheral arterial disease|Ischemic stroke	neg|neg	cis,trans|cis	EUR|EUR	It is involved in the breakdown of extracellular matrix in normal physiological processes, such as embryonic development, reproduction, and tissue remodeling, as well as in disease processes, such as arthritis, metastasis and heart failure.	cell-cell/matrix interaction	cardiac remodeling		https://pubmed.ncbi.nlm.nih.gov/11817657/
MMP8	Neutrophil collagenase	Neurology	P22894	OID21019	Ischemic stroke	neg	cis	EUR	It is a member of the matrix metalloproteinase family of proteins, involved in the breakdown of extracellular matrix in embryonic development, reproduction, and tissue remodeling, as well as in disease processes, such as arthritis and metastasis.	cell-cell/matrix interaction	cardiac remodeling		https://pubmed.ncbi.nlm.nih.gov/11817657/
MST1	Hepatocyte growth factor-like protein	Inflammation_II	P26927	OID30713	Angina pectoris|Myocardial infarction	pos|pos	trans|trans	EUR|EUR	Function of this protein is less known, but may be involved in stimulating ciliary motility of ciliated epithelial lung cells and regulation of immune response. It is a core component of the Hippo signaling pathway, regulating apoptosis and proliferation to maintain organ size and tissue homeostasis. It regulates autophagy in response to stress, which has been extensively explored in various mode…	autophagy
MUC2	Mucin-2	Cardiometabolic_II	Q02817	OID30377	Ischemic stroke|Myocardial infarction|Varicose	pos|pos|pos	trans|trans|trans	EUR|EUR|EUR	It is a member of the mucin protein family, a secreted protein that forms an insoluble mucous barrier that protects the gut lumen. Downregulation of this gene has been observed in patients with Crohn disease and ulcerative colitis.	immune and inflammatory response
NAGK	N-acetyl-D-glucosamine kinase	Cardiometabolic_II	Q9UJ70	OID30271	Atrial flutter/fibrillation	neg	cis	EUR	It converts endogenous N-acetylglucosamine, a major component of complex carbohydrates, from lysosomal degradation or nutritional sources into N-acetylglucosamine 6-phosphate. Protein O-GlcNAcylation is implicated in protection against ischemia/reperfusion injury, cardiac remodeling in the development of hypertrophy and may play a role in vascualr remodeling.	angiogenesis and vascular remodeling	cardiac remodeling		https://www.ncbi.nlm.nih.gov/pmc/articles/PMC5640322/
NCR1	Natural cytotoxicity triggering receptor 1	Inflammation	O76036	OID20566	Angina pectoris|Ischemic stroke|Stable angina pectoris	pos|pos|pos	trans|trans|trans	EUR|EUR|EUR	It is located at plasma membrane and predicted to play a role in cellular detection and defense response to virus.	immune and inflammatory response
NPTX1	Neuronal pentraxin-1	Neurology	Q15818	OID21074	Varicose	neg	trans	EUR	It may be involved in mediating uptake of synaptic material during synapse remodeling or in mediating the synaptic clustering of AMPA glutamate receptors at a subset of excitatory synapses.	neural development
NPTX2	Neuronal pentraxin-2	Cardiometabolic_II	P47972	OID30390	Subarachnoid hemorrhage	pos	cis	EUR	This protein is involved in excitatory synapse formation. It was shown as an important novel mechanism for human cognitive dysfunction and progression in Alzheimer<d5>s Disease.	neural development			https://www.ncbi.nlm.nih.gov/pmc/articles/PMC5404919/
NRP1	Neuropilin-1	Cardiometabolic	O14786	OID20390	Stable angina pectoris	neg	trans	EUR	It is a cell-surface receptor involved in the development of the cardiovascular system, in angiogenesis, in the formation of certain neuronal circuits and in organogenesis outside the nervous system.	angiogenesis and vascular remodeling
OBP2B	Odorant-binding protein 2b	Neurology	Q9NPH6	OID20980	Ischemic stroke	neg	cis,trans	EUR	It enables small molecule binding activity and transports small hydrophobic volatile molecules. The functions of OBP2B is largely unknown.	uncertain
PAM	Peptidyl-glycine alpha-amidating monooxygenase	Cardiometabolic	P19021	OID20291	Stable angina pectoris|Ventricular arrhythmia	pos|pos	cis,trans|trans	EUR|EUR	Bifunctional enzyme that catalyzes the post-translational modification of inactive peptidylglycine precursors to the corresponding bioactive alpha-amidated peptides, a terminal modification in biosynthesis of many neural and endocrine peptides. It is the major membrane protein in atrial granules where natriuretic peptides are stored.	BNP biosyntheiss			https://www.pnas.org/doi/abs/10.1073/pnas.2004410117
PAMR1	Inactive serine protease PAMR1	Neurology	Q6UXH9	OID21153	Peripheral arterial disease	neg	trans	EUR	It is predicted to be involved in proteolysis and may play a role in regeneration of skeletal muscle.	uncertain
PCSK9	Proprotein convertase subtilisin/kexin type 9	Cardiometabolic	Q8NBP7	OID20235	Angina pectoris|Myocardial infarction|Stable angina pectoris	pos|pos|pos	cis,trans|cis,trans|cis,trans	EUR|EUR|EUR	This protein is a member of the subtilisin-like proprotein convertase family, and function as a crucial player in the regulation of plasma cholesterol homeostasis. It binds to LDL receptor family members and promotes their degradation through a clathrin LDLRAP1/ARH-mediated pathway.	lipid/lipoprotein metabolism
PDCD5	Programmed cell death protein 5	Neurology	O14737	OID21021	Varicose	pos	cis,trans	EUR	It is upregulated during apoptosis where it translocates rapidly from the cytoplasm to the nucleus. The protein may be an important regulator of K(lysine) acetyltransferase 5, a protein involved in transcription, DNA damage response and cell cycle control, by inhibiting its proteasome-dependent degradation. It has been shown that pressure overload-induced cardiac hypertrophy caused increased PDCD…	apoptosis	cardiac remodeling		https://www.ahajournals.org/doi/full/10.1161/HYPERTENSIONAHA.118.11357
PDGFA	Platelet-derived growth factor subunit A	Cardiometabolic	P04085	OID20313	Atrial flutter/fibrillation	pos	trans	EUR	This protein is a member of the protein family comprised of both platelet-derived growth factors and vascular endothelial growth factors. It plays an essential role in the regulation of embryonic development, cell proliferation, cell migration, survival and chemotaxis.	cell proliferation and myogenesis
PDIA5	Protein disulfide-isomerase A5	Oncology_II	Q14554	OID31209	Ischemic stroke|Pericarditis|Peripheral arterial disease|Varicose|Myocarditis	pos|pos|pos|neg|pos	trans|trans|trans|trans|cis	EUR|EUR|EUR|EUR|EUR	It is a member of the disulfide isomerase family of endoplasmic reticulum proteins that catalyze protein folding and thiol-disulfide interchange reactions. The functions of PDIA5 is largely unknown.	uncertain
PECAM1	Platelet endothelial cell adhesion molecule	Neurology	P16284	OID21131	Cardiac valvular disease	neg	trans	EUR	This protein belongs to the immunoglobulin superfamily and is found on the surface of platelets, monocytes, neutrophils, and some types of T-cells. It makes up a large portion of endothelial cell intercellular junctions and plays a role in leukocyte migration, angiogenesis, and integrin activation. It induces susceptibility to atherosclerosis.	cell-cell/matrix interaction	angiogenesis and vascular remodeling
PILRA	Paired immunoglobulin-like type 2 receptor alpha	Neurology	Q9UKJ1	OID21129	Chronic heart failure	neg	cis,trans	EUR	It act as a cellular signaling inhibitory receptor and is involved in regulation of immune system.	immune and inflammatory response
PILRB	Paired immunoglobulin-like type 2 receptor beta	Cardiometabolic	Q9UKJ0	OID20197	Chronic heart failure	neg	cis,trans	EUR	It act as a cellular signaling inhibitory receptor and is involved in regulation of immune system. An important paralog of this gene is PILRA.	immune and inflammatory response
PLA2G15	Group XV phospholipase A2	Oncology	Q8NCC3	OID21473	Chronic heart failure	neg	cis,trans	EUR	It is a lysophospholipase that hydrolyzes lysophosphatidylcholine to glycerophosphorylcholine and a free fatty acid. It regulates glycerophospholipid homeostasis and remodeling. It is also thought to be associated with high-density lipoprotein.	lipid/lipoprotein metabolism
PLA2G7	Platelet-activating factor acetylhydrolase	Neurology	Q13093	OID21105	Angina pectoris|Myocardial infarction|Stable angina pectoris|Unstable angina pectoris	pos|pos|pos|pos	trans|trans|trans|trans	EUR|EUR|EUR|EUR	The protein is a secreted enzyme that catalyzes the degradation of platelet-activating factor to biologically inactive products. It also involves phospholipid catabolism during inflammatory and oxidative stress response. It hydrolyzes oxidatively truncated phospholipids carrying an aldehyde group at omega position, preventing their accumulation in low-density lipoprotein (LDL) particles and uncon…	immune and inflammatory response	atherosclerotic lesion formation, thrombosis
PODXL	Podocalyxin	Oncology	O00592	OID21358	Cardiac valvular disease|Chronic heart failure	neg|neg	trans|trans	EUR|EUR	This protein is a member of the sialomucin protein family involved in the regulation of both adhesion and cell morphology and cancer progression.	cell-cell/matrix interaction	cardiac differentiation
PON1	Serum paraoxonase/arylesterase 1	Inflammation_II	P27169	OID30704	Ischemic stroke	pos	cis,trans	EUR	It is a member of the paraoxonase family of enzymes and exhibits lactonase and ester hydrolase activity. Following synthesis in the kidney and liver, the enzyme is secreted into the circulation, where it binds to high density lipoprotein particles and hydrolyzes thiolactones and xenobiotics. It mediates an enzymatic protection of low density lipoproteins against oxidative modification and the con…	lipid/lipoprotein metabolism
PPCDC	Phosphopantothenoylcysteine decarboxylase	Neurology	Q96CD2	OID21027	Chronic heart failure|Peripheral arterial disease	neg|neg	cis,trans|cis,trans	EUR|EUR	This protein is one of the last enzymes in biosynthesis of coenzyme A from pantothenic acid (vitamin B5). It is reported to cause autosomal-recessive dilated cardiomyopathy.	lipid/lipoprotein metabolism			https://pubmed.ncbi.nlm.nih.gov/36564894/
PROC	Vitamin K-dependent protein C	Cardiometabolic	P04070	OID20402	Ischemic stroke	neg	trans	EUR	It is a vitamin K-dependent serine protease that regulates blood coagulation by inactivating factors Va and VIIIa in the presence of calcium ions and phospholipids. It exerts a protective effect on the endothelial cell barrier function.	blood coagulation and fibrinolysis
PROCR	Endothelial protein C receptor	Cardiometabolic_II	Q9UNN8	OID30149	Intracerebral hemorrhage|Ischemic stroke|Myocardial infarction	neg|neg|neg	trans|trans|cis,trans	EUR|EUR|EUR	It binds activated protein C and enhances protein C activation by the thrombin-thrombomodulin complex, controlling blood coagulation. Mutations of this protein have been associated with venous thromboembolism and myocardial infarction.	blood coagulation and fibrinolysis
PTGR1	Prostaglandin reductase 1	Cardiometabolic_II	Q14914	OID30297	Angina pectoris	pos	cis	EUR	It is an NAD(P)H-dependent oxidoreductase involved in metabolic inactivation of pro- and anti-inflammatory eicosanoids. It may play a role in metabolic detoxification of alkenals and ketones and inactivate 4-hydroxy-2-nonenal, a cytotoxic lipid constituent of oxidized low-density lipoprotein particles.	lipid/lipoprotein metabolism
PTPRM	Receptor-type tyrosine-protein phosphatase mu	Inflammation	P28827	OID20598	Cardiac valvular disease	neg	trans	EUR	This protein is a member of the protein tyrosine phosphatase family that mediates homotypic cell-cell interactions and plays a role in adipogenic differentiation. It inhibits SLC2A4 membrane trafficking, and direct SLC2A4 to the plasma membrane for glucose transport.	cell-cell/matrix interaction	adipogenesis	glucose metabolism
RNASET2	Ribonuclease T2	Cardiometabolic	O00584	OID20321	Ischemic stroke|Peripheral arterial disease	pos|pos	trans|trans	EUR|EUR	It is an extracellular ribonuclease that maps to 6q27, a region associated with human malignancies and chromosomal rearrangement. It plays an essential role in innate immune response by recognizing and degrading RNAs from microbial pathogens that are subsequently sensed by TLR8. It preferentially cleaves single-stranded RNA molecules between purine and uridine residues, which critically contribut…	immune and inflammatory response
ROBO4	Roundabout homolog 4	Cardiometabolic_II	Q8WZ75	OID30226	Cardiac valvular disease	neg	trans	EUR	It is a receptor of SLIT2, a Slit protein. It may be involved in angiogenesis and vascular patterning, as well as establishment of endothelial barrier by inhibiting primary endothelial cell migration by Slit proteins. It is associated with aortic valve disease.	angiogenesis and vascular remodeling
RSPO3	R-spondin-3	Oncology	Q9BXY4	OID21415	Varicose	neg	cis	EUR	The protein plays a role in the regulation of Wnt signaling pathways, which are involved in development, cell growth and disease pathogenesis. It is invovled in coronary stem proliferation and coronary artery formation.	angiogenesis and vascular remodeling
SCG3	Secretogranin-3	Inflammation	Q8WXD2	OID20728	Cardiac valvular disease	neg	trans	EUR	It is a member of the chromogranin/secretogranin family of neuroendocrine secretory proteins that regulates the biogenesis of secretory granules. It promotes endothelial proliferation, migration and tube formation through MEK/ERK signaling pathway. It may also play a role in angiogenesis.	angiogenesis and vascular remodeling
SELE	E-selectin	Cardiometabolic_II	P16581	OID20290	Ischemic stroke|Varicose	neg|neg	trans|trans	EUR|EUR	It is a part of the selectin family of cell adhesion molecules (CAM), a large family of transmembrane proteins that are involved in the binding of a cell to another cell or to the extracellular matrix. They have roles in cell proliferation, differentiation, motility, trafficking, apoptosis and tissue architecture. This protein participates in the interaction between leukocytes and the endothelium…	cell-cell/matrix interaction	angiogenesis and vascular remodeling
SELPLG	P-selectin glycoprotein ligand 1	Inflammation	Q14242	OID20560	Pericarditis	neg	trans	EUR	It is a SLe(x)-type proteoglycan, which through high affinity, calcium-dependent interactions with E-, P- and L-selectins, mediates rapid rolling of leukocytes over vascular surfaces during the initial steps in inflammation.	immune and inflammatory response	atherosclerotic lesion formation, thrombosis		https://www.ahajournals.org/doi/10.1161/hq1001.097022
SEMA3F	Semaphorin-3F	Cardiometabolic	Q13275	OID20186	Chronic heart failure|Unstable angina pectoris|Angina pectoris|Stable angina pectoris	neg|neg|neg|neg	cis,trans|cis,trans|cis|cis	EUR|EUR|EUR|EUR	It is a member of the semaphorin III family of secreted signaling proteins that are involved in axon guidance during neuronal development, as well as immune responses, tumor angiogenesis, bone development and homeostasis, and cardiovascular development. It may play a role in cell motility and cell adhesion.	cell-cell/matrix interaction	angiogenesis and vascular remodeling		https://www.ahajournals.org/doi/10.1161/JAHA.118.008853
SERPING1	Plasma protease C1 inhibitor	Inflammation_II	P05155	OID30777	Stable angina pectoris	pos	trans	EUR	It is a highly glycosylated plasma protein involved in the regulation of the complement cascade, blood coagulation, fibrinolysis and the generation of kinins.	complement system	blood coagulation and fibrinolysis
SERPINI2	Serpin I2	Oncology_II	O75830	OID31504	Ischemic stroke|Myocardial infarction	pos|pos	trans|trans	EUR|EUR	It acts as an inhibitor of serine protease and functions in the regulation of a variety of physiological processes, including coagulation, fibrinolysis, development, malignancy, and inflammation.	blood coagulation and fibrinolysis
SHMT1	Serine hydroxymethyltransferase, cytosolic	Inflammation	P34896	OID20714	Myocarditis	pos	cis	EUR	It is a cytosolic form of serine hydroxymethyltransferase that catalyzes Interconversion of serine and glycine.	amino acide metabolism
SLAMF7	SLAM family member 7	Inflammation	Q9NQ25	OID20602	Chronic heart failure	neg	cis,trans	EUR	It is a self-ligand receptor of the signaling lymphocytic activation molecule family. It modulates the activation and differentiation of a wide variety of immune cells triggered by homo- or heterotypic cell-cell interactions and thus are involved in the regulation and interconnection of both innate and adaptive immune response.	immune and inflammatory response
SNAP25	Synaptosomal-associated protein 25	Neurology_II	P60880	OID30811	Angina pectoris|Myocardial infarction|Stable angina pectoris	pos|pos|pos	trans|trans|trans	EUR|EUR|EUR	It is a presynaptic plasma membrane protein involved in the regulation of neurotransmitter release and endocytosis of selected cargo proteins, such as th LDL receptor. It is a component of the v-SNARE/t-SNARE complex, a synaptic vesicle membrane docking and fusion mediator.	endocytosis
SPON1	Spondin-1	Inflammation	Q9HCB6	OID20759	Atrial flutter/fibrillation	pos	cis	EUR	It is an extracellular matrix structural constituent, predicted to be involved in cell adhesion.	cell-cell/matrix interaction
SSH3	Protein phosphatase Slingshot homolog 3	Oncology_II	Q8TE77	OID31216	Ischemic stroke|Peripheral arterial disease|Varicose	neg|neg|pos	trans|trans|trans	EUR|EUR|EUR	It is a protein phosphatase which may play a role in the regulation of actin filament dynamics. It can dephosphorylate and activate the actin binding/depolymerizing factor cofilin, which subsequently binds to actin filaments and stimulates their disassembly.	actin filament assembly and integrity
STAB2	Stabilin-2	Cardiometabolic_II	Q8WWQ8	OID30401	Chronic heart failure	neg	trans	EUR	It is a large, transmembrane receptor protein which may function in angiogenesis, lymphocyte homing, cell adhesion, or receptor scavenging. It binds to both Gram-positive and Gram-negative bacteria and may play a role in defense against bacterial infection. The proteolytically processed form also functions as an endocytosis receptor for heparin internalization as well as hyaluronic acid and chond…	angiogenesis and vascular remodeling			https://www.ahajournals.org/doi/10.1161/CIRCULATIONAHA.121.058615
TCN1	Transcobalamin-1	Inflammation_II	P20061	OID30687	Varicose	pos	trans	EUR	It is a vitamin B12-binding protein, a major constituent of secondary granules in neutrophils and facilitates the transport of cobalamin into cells. It is an enzyme cofactor in the 1-carbon metabolism pathway, which plays a key role in a wide range of biological processes, including red blood cell formation, DNA synthesis, and myelination of the central nervous system.	vitamin B12 metabolism
TCN2	Transcobalamin-2	Cardiometabolic	P20062	OID20341	Stable angina pectoris	neg	trans	EUR	It is the primary vitamin B12-binding and transport protein.	vitamin B12 metabolism
TF	Serotransferrin	Inflammation_II	P02787	OID30783	Varicose	neg	trans	EUR	It is an iron binding transport protein, responsible for the transport of iron from sites of absorption and heme degradation to those of storage and utilization. Serum transferrin may also have a further role in stimulating cell proliferation.	iron homeostasis
TFPI	Tissue factor pathway inhibitor	Cardiometabolic	P10646	OID20388	Stable angina pectoris	neg	cis	EUR	It is a Kunitz-type serine protease inhibitor that regulates the tissue factor (TF)-dependent pathway of blood coagulation. It possesses an antithrombotic action and also the ability to associate with lipoproteins in plasma.	blood coagulation and fibrinolysis
TGFBI	Transforming growth factor-beta-induced protein ig-h3	Cardiometabolic	Q15582	OID20417	Varicose	pos	cis	EUR	This protein plays a role in cell-collagen and cell-cell interactions and may be involved in endochondrial bone formation in cartilage. It induces fibroblast activation and differentiation into myofibroblasts that secrete extracellular matrix proteins, and mediates cardiac tissue fibrosis associated with inflammation and tissue injury.	cardiac remodeling			https://www.jci.org/articles/view/94753
TGM2	Protein-glutamine gamma-glutamyltransferase 2	Cardiometabolic	P21980	OID20141	Ischemic stroke	neg	trans	EUR	It is a calcium-dependent acyltransferase that catalyzes the formation of covalent bonds between peptide-bound glutamine and various primary amines, such as gamma-amino group of peptide-bound lysine, or mono- and polyamines, thereby producing cross-linked or aminated proteins, respectively. Involved in many biological processes, such as bone development, angiogenesis, wound healing, cellular diff…	angiogenesis and vascular remodeling
THBS2	Thrombospondin-2	Neurology	P35442	OID21104	Varicose	neg	cis	EUR	It is a disulfide-linked homotrimeric glycoprotein that mediates cell-to-cell and cell-to-matrix interactions. This protein has been shown to function as a potent inhibitor of tumor growth and angiogenesis. It may be involved in cardiac hypertropy under overload pressure.	cell-cell/matrix interaction	angiogenesis and vascular remodeling		https://www.ahajournals.org/doi/10.1161/01.res.0000141019.20332.3e
THBS4	Thrombospondin-4	Cardiometabolic	P35443	OID20368	Dilated cardiomyopathy	neg	cis,trans	EUR	It belongs to the thrombospondin protein family, an adhesive glycoprotein family that mediates cell-to-cell and cell-to-matrix interactions and is involved in various processes including cellular proliferation, migration, adhesion and attachment, inflammatory response to CNS injury, regulation of vascular inflammation and adaptive responses of the heart to pressure overload and in myocardial func…	cell-cell/matrix interaction	angiogenesis and vascular remodeling
TNF	Tumor necrosis factor	Inflammation|Oncology|Neurology|Cardiometabolic	P01375	OID20473	Varicose|Angina pectoris|Myocardial infarction|Stable angina pectoris|Unstable angina pectoris	pos|neg|neg|neg|neg	cis,trans|cis|cis|cis|cis	EUR|EUR|EUR|EUR|EUR	It is a multifunctional proinflammatory cytokine that belongs to the tumor necrosis factor superfamily. This cytokine, mainly secreted by macrophage, induces insulin resistance in adipocytes via inhibition of insulin-induced insulin receptor substrate-1 tyrosine phosphorylation and insulin-induced glucose uptake. It also induces G kinase anchoring protein 1 degradation in adipocytes which is part…	angiogenesis and vascular remodeling	glucose metabolism
TNFRSF11A	Tumor necrosis factor receptor superfamily member 11A	Inflammation	Q9Y6Q6	OID20646	Peripheral arterial disease	neg	cis,trans	EUR	It is a member of the TNF-receptor superfamily, involved in the regulation of interactions between T-cells and dendritic cells.	immune and inflammatory response
TNFRSF13C	Tumor necrosis factor receptor superfamily member 13C	Inflammation	Q96RJ3	OID20480	Intracerebral hemorrhage	neg	cis,trans	EUR	It promotes the survival of mature B-cells and the B-cell response.	immune and inflammatory response
TNFRSF4	Tumor necrosis factor receptor superfamily member 4	Inflammation	P43489	OID20653	Ischemic stroke|Peripheral arterial disease	pos|pos	trans|trans	EUR|EUR	This receptor has been shown to activate NF-kappaB through its interaction with adaptor proteins TRAF2 and TRAF5. Knockout studies in mice suggested that this receptor promotes the expression of apoptosis inhibitors BCL2 and BCL2lL1/BCL2-XL, and thus suppresses apoptosis. The knockout studies also suggested the roles of this receptor in CD4+ T cell response, as well as in T cell-dependent B cell …	immune and inflammatory response	apoptosis
TNFRSF9	Tumor necrosis factor receptor superfamily member 9	Neurology	Q07011	OID20985	Ischemic stroke	pos	trans	EUR	This receptor contributes to the clonal expansion, survival, and development of T cells. It can also induce proliferation in peripheral monocytes, enhance T cell apoptosis induced by TCR/CD3 triggered activation, and regulate CD28 co-stimulation to promote Th1 cell responses. The expression of this receptor is induced by lymphocyte activation. TRAF adaptor proteins have been shown to bind to this…	immune and inflammatory response	apoptosis
TNFSF12	Tumor necrosis factor ligand superfamily member 12	Inflammation	O43508	OID20624	Atrial flutter/fibrillation|Varicose	neg|pos	cis|cis	EUR|EUR	It is a cytokine that belongs to the tumor necrosis factor ligand family. This cytokine has overlapping signaling functions with tumor necrosis factor, but displays a much wider tissue distribution. It exists in both membrane-bound and secreted forms, and can induce apoptosis via multiple pathways of cell death in a cell type-specific manner. This cytokine is also found to promote proliferation a…	angiogenesis and vascular remodeling
TNN	Tenascin-N	Cardiometabolic_II	Q9UQP3	OID30412	Stable angina pectoris|Unstable angina pectoris	pos|pos	trans|trans	EUR|EUR	It is an extracellular matrix protein that is invovled in several processes, including generation of neurons, negative regulation of canonical Wnt signaling pathway involved in osteoblast differentiation, and negative regulation of osteoblast differentiation.	neural development
TNXB	Tenascin-X	Neurology	P22105	OID21107	Atrial flutter/fibrillation	pos	trans	EUR	This protein is a member of the tenascin family of extracellular matrix glycoproteins. It functions in matrix maturation during wound healing, and its deficiency has been associated with the connective tissue disorder Ehlers-Danlos syndrome that showed mitral valve abnormality and hypertension as cardiovascular complications. It appears to mediate interactions between cells and the extracellular …	cell-cell/matrix interaction	mitral valve abnormality and hypertension
TP53BP1	TP53-binding protein 1	Inflammation_II	Q12888	OID30470	Ischemic stroke|Varicose	neg|pos	trans|trans	EUR|EUR	It functions in the DNA double-strand break repair pathway, promoting non-homologous end joining (NHEJ) pathways, and limiting homologous recombination.	DNA repair and cell cycle regulation
TRIM40	E3 ubiquitin ligase TRIM40	Neurology_II	Q6P9F5	OID30885	Ischemic stroke|Ventricular arrhythmia	pos|neg	trans|trans	EUR|EUR	It is an E3 ubiquitin-protein ligase that plays a role in the limitation of the innate immune response. It is a negative regulator against inflammation and carcinogenesis in the gastrointestinal tract.	immune and inflammatory response
VAT1	Synaptic vesicle membrane protein VAT-1 homolog	Oncology	Q99536	OID21382	Varicose	neg	cis	EUR	It is an abundant integral membrane protein of cholinergic synaptic vesicles and is thought to be involved in vesicular transport.	neural development
VCAM1	Vascular cell adhesion protein 1	Cardiometabolic	P19320	OID20396	Ischemic stroke	pos	trans	EUR	It is a cell adhesion glycoprotein predominantly expressed on the surface of endothelial cells that plays an important role in immune surveillance and inflammation. It may play a role in the development of artherosclerosis and rheumatoid arthritis.	cell-cell/matrix interaction
VWF	von Willebrand factor	Cardiometabolic	P04275	OID20256	Ischemic stroke|Peripheral arterial disease|Varicose	pos|pos|pos	trans|trans|trans	EUR|EUR|EUR	It facilitates adhesion and transport of a blood clotting protein called von Willebrand factor to the sites of vascular injury.	blood coagulation and fibrinolysis
WASF1	Wiskott-Aldrich syndrome protein family member 1	Cardiometabolic	Q92558	OID20091	Myocardial infarction	neg	cis	EUR	It is a downstream effector molecule involved in the transmission of signals from tyrosine kinase receptors and small GTPases to the actin cytoskeleton. It promotes formation of actin filaments.	actin filament assembly and integrity

## Sheet: Table S4
Supplementary Table 4: Annotation of biological functions of protein biomarkers
Protein biomarkers are defined as proteins whose plasma levels likely change as consequences of disease status
All 15 significant proteins from Reverse-MR in EUR and EAS ancestries
Protein biological functions are annotated by cross-referencing multiple databases, including UniProt and RefSeq, and literature review.
CVD: cardiovascular disease, fMR: Forward-MR, abbr: abbreviation
Protein Name	Protein Full Name	Olink Panel	UniProt ID	Olink ID	CVD Name	Direction of Association	Ancestry	Annotation	Annotation_abbr_1	Annotation_abbr_2	Overlap with fMR
LGALS4	Galectin-4	Inflammation	P56470	OID20748	Angina pectoris|Myocardial infarction|Peripheral arterial disease|Unstable angina pectoris	pos|pos|pos|pos	EUR|EUR|EUR|EUR	It is implicated in modulating cell-cell and cell-matrix interactions. The expression of this protein is restricted to small intestine, colon, and rectum.	cell-cell/matrix interaction		T
NPPB	Natriuretic peptides B	Cardiometabolic	P16860	OID20049	Dilated cardiomyopathy	neg	EUR	It is a a natriuretic peptide, a cardiac hormone.	BNP biosyntheiss		F
MMP12	Macrophage metalloelastase	Oncology	P39900	OID21439	Myocardial infarction	pos	EUR	It is involved in the breakdown of extracellular matrix in normal physiological processes, such as embryonic development, reproduction, and tissue remodeling, as well as in disease processes, such as arthritis, metastasis and heart failure.	cell-cell/matrix interaction	cardiac remodeling	T
C4BPB	C4b-binding protein beta chain	Oncology	P20851	OID21481	Peripheral arterial disease	pos	EUR	It controls of the classical pathway of complement activation.	complement system		F
CD27	CD27 antigen	Oncology	P26842	OID21527	Peripheral arterial disease	pos	EUR	It is a member of the TNF-receptor superfamily. This receptor protein is required for generation and long-term maintenance of T cell immunity and and plays a key role in regulating B-cell activation and immunoglobulin synthesis.	immune and inflammatory response		F
EPS8L2	Epidermal growth factor receptor kinase substrate 8-like protein 2	Oncology	Q9H6S3	OID21397	Peripheral arterial disease	pos	EUR	It is thought to link growth factor stimulation to actin organization, generating functional redundancy in the pathways that regulate actin cytoskeletal remodeling. It may play a role in membrane ruffling and remodeling of the actin cytoskeleton.	actin filament assembly and integrity		F
LAIR1	Leukocyte-associated immunoglobulin-like receptor 1	Inflammation	Q6GTX8	OID20737	Peripheral arterial disease	pos	EUR	It is is an inhibitory receptor found on peripheral mononuclear cells, including natural killer cells, T cells, and B cells, regulating the immune response to prevent lysis of cells recognized as self.	immune and inflammatory response		F
PHOSPHO1	Phosphoethanolamine/phosphocholine phosphatase	Neurology	Q8TCT1	OID20922	Peripheral arterial disease	pos	EUR	It is predicted to be involved in bone mineralization and bone maturation.	osteogenesis		F
TNFRSF10A	Tumor necrosis factor receptor superfamily member 10A	Neurology	O00220	OID20967	Peripheral arterial disease	pos	EUR	It is a member of the TNF-receptor superfamily. It transduces cell death and apoptosis.	apoptosis		F
REG4	Regenerating islet-derived protein 4	Inflammation	Q9BYZ8	OID20784	Unstable angina pectoris	pos	EUR	It is a Calcium-independent lectin displaying mannose-binding specificity and is able to maintain carbohydrate recognition activity in an acidic environment. It may be involved in inflammatory and metaplastic responses of the gastrointestinal epithelium.	immune and inflammatory response		F
ERBB3	Receptor tyrosine-protein kinase erbB-3	Inflammation	P21860	OID20705	Ischemic stroke	pos	EAS	It activates cell proliferation or differentiation. Overexpression of this protein has been reported in numerous cancers, including prostate, bladder, and breast tumors.	cell proliferation and myogenesis		F
SIRT5	NAD-dependent protein deacylase sirtuin-5, mitochondrial	Neurology	Q9NXA8	OID20820	Ischemic stroke	pos	EAS	It is a NAD-dependent lysine demalonylase, desuccinylase and deglutarylase that specifically removes malonyl, succinyl and glutaryl groups on target proteins. It is involved in NAD metabolism<ca>and<ca>transcriptional activation of mitochondrial biogenesis. It modulates a variety of metabolic pathways, such as glycolysis, fatty acid oxidation, ketogenesis and reactive oxygen species detoxificatio…	glucose metabolism	lipid/lipoprotein metabolism	F
CXCL13	C-X-C motif chemokine 13	Neurology	O43927	OID21024	Myocardial infarction	neg	EAS	It is an antimicrobial peptide preferentially promotes the migration of B lymphocytes. It is a chemotactic for B-lymphocytes but not for T-lymphocytes, monocytes and neutrophils.	immune and inflammatory response		F
SUSD5	Sushi domain-containing protein 5	Inflammation_II	O60279	OID30650	Myocardial infarction	pos	EAS	It is predicted to enable hyaluronic acid binding activity and involved in the Notch signaling pathway. The Notch signaling pathway is involved in processes related to cell fate specification, differentiation, proliferation, and survival.	uncertain		F
TTR	Transthyretin	Inflammation_II	P02766	OID30782	Unstable angina pectoris	neg	EAS	This protein is is a homo-tetrameric carrier protein, which transports thyroid hormones in the plasma and cerebrospinal fluid. It is also involved in the transport of retinol (vitamin A) in the plasma by associating with retinol-binding protein. The protein may also be involved in other intracellular processes including proteolysis, nerve regeneration, autophagy and glucose homeostasis. Mutations…	retinol / thyroxine transport		F

## Sheet: Table S5
Supplementary Table 5: Full results for Forward-MR in cardiovascular disease
Causal effects of circulating proteins on cardiovascular diseases using cis- + trans-pQTLs or cis-pQTLs only as instrumental variables (IVs) across ancestries
Causal associations that are significant after Bonferroni correction in the primary MR analyses (Inverse variance weighted) and associations from the corresponding sensitivity analyses (MR Egger, simple mode, weighted median and weighted mode) are shown.
Trans indicates Forward-MR with cis- + trans-pQTLs as instrumental variables
Phenotype Name	Phenotype abbreviation	Protein Name	Protein Full Name	Olink Panel	UniProt ID	Olink ID	MR Method	No. of IV SNP	Beta	SE	P-value	cis or trans	Ancestry
Ventricular arrhythmia	Ventricular_Arrhythmia	AAMDC	Mth938 domain-containing protein	Cardiometabolic_II	Q9H7C9	OID30236	Inverse variance weighted	117	-0.18915	0.0355806	1.06016e-07	Forward trans-MR	EUR
Ventricular arrhythmia	Ventricular_Arrhythmia	AAMDC	Mth938 domain-containing protein	Cardiometabolic_II	Q9H7C9	OID30236	MR Egger	117	-0.218184	0.0491729	2.10127e-05	Forward trans-MR	EUR
Ventricular arrhythmia	Ventricular_Arrhythmia	AAMDC	Mth938 domain-containing protein	Cardiometabolic_II	Q9H7C9	OID30236	Weighted median	117	-0.223918	0.0581925	0.000119146	Forward trans-MR	EUR
Ventricular arrhythmia	Ventricular_Arrhythmia	AAMDC	Mth938 domain-containing protein	Cardiometabolic_II	Q9H7C9	OID30236	Weighted mode	117	-0.217008	0.053084	8.05233e-05	Forward trans-MR	EUR
Ventricular arrhythmia	Ventricular_Arrhythmia	AAMDC	Mth938 domain-containing protein	Cardiometabolic_II	Q9H7C9	OID30236	Inverse variance weighted	100	-0.197707	0.0370669	9.61842e-08	Forward cis-MR	EUR
Ventricular arrhythmia	Ventricular_Arrhythmia	AAMDC	Mth938 domain-containing protein	Cardiometabolic_II	Q9H7C9	OID30236	MR Egger	100	-0.208079	0.0546342	0.000243808	Forward cis-MR	EUR
Ventricular arrhythmia	Ventricular_Arrhythmia	AAMDC	Mth938 domain-containing protein	Cardiometabolic_II	Q9H7C9	OID30236	Simple mode	100	-0.185276	0.104145	0.0783045	Forward cis-MR	EUR
Ventricular arrhythmia	Ventricular_Arrhythmia	AAMDC	Mth938 domain-containing protein	Cardiometabolic_II	Q9H7C9	OID30236	Weighted median	100	-0.242111	0.0568248	2.03822e-05	Forward cis-MR	EUR
Ventricular arrhythmia	Ventricular_Arrhythmia	AAMDC	Mth938 domain-containing protein	Cardiometabolic_II	Q9H7C9	OID30236	Weighted mode	100	-0.226822	0.0547651	7.26271e-05	Forward cis-MR	EUR
Chronic heart failure	CHF	ABO	Histo-blood group ABO system transferase	Inflammation_II	P16442	OID30675	Inverse variance weighted	217	0.0394747	0.00712916	3.0758e-08	Forward trans-MR	EUR
Chronic heart failure	CHF	ABO	Histo-blood group ABO system transferase	Inflammation_II	P16442	OID30675	MR Egger	217	0.0534312	0.0104176	6.49409e-07	Forward trans-MR	EUR
Chronic heart failure	CHF	ABO	Histo-blood group ABO system transferase	Inflammation_II	P16442	OID30675	Weighted median	217	0.048876	0.0120258	4.81885e-05	Forward trans-MR	EUR
Chronic heart failure	CHF	ABO	Histo-blood group ABO system transferase	Inflammation_II	P16442	OID30675	Weighted mode	217	0.0410461	0.0105427	0.000131783	Forward trans-MR	EUR
Chronic heart failure	CHF	ABO	Histo-blood group ABO system transferase	Inflammation_II	P16442	OID30675	Inverse variance weighted	215	0.0397182	0.00712964	2.53478e-08	Forward cis-MR	EUR
Chronic heart failure	CHF	ABO	Histo-blood group ABO system transferase	Inflammation_II	P16442	OID30675	MR Egger	215	0.0520339	0.0105432	1.61256e-06	Forward cis-MR	EUR
Chronic heart failure	CHF	ABO	Histo-blood group ABO system transferase	Inflammation_II	P16442	OID30675	Simple mode	215	0.0204038	0.0259464	0.432514	Forward cis-MR	EUR
Chronic heart failure	CHF	ABO	Histo-blood group ABO system transferase	Inflammation_II	P16442	OID30675	Weighted median	215	0.0489809	0.0120249	4.63514e-05	Forward cis-MR	EUR
Chronic heart failure	CHF	ABO	Histo-blood group ABO system transferase	Inflammation_II	P16442	OID30675	Weighted mode	215	0.041284	0.0104114	9.99666e-05	Forward cis-MR	EUR
Ischemic stroke	IS	ABO	Histo-blood group ABO system transferase	Inflammation_II	P16442	OID30675	Inverse variance weighted	217	0.0447159	0.00774578	7.79049e-09	Forward trans-MR	EUR
Ischemic stroke	IS	ABO	Histo-blood group ABO system transferase	Inflammation_II	P16442	OID30675	MR Egger	217	0.0588463	0.0113018	4.48311e-07	Forward trans-MR	EUR
Ischemic stroke	IS	ABO	Histo-blood group ABO system transferase	Inflammation_II	P16442	OID30675	Weighted median	217	0.0542789	0.0139713	0.000102312	Forward trans-MR	EUR
Ischemic stroke	IS	ABO	Histo-blood group ABO system transferase	Inflammation_II	P16442	OID30675	Weighted mode	217	0.0593445	0.010599	6.50701e-08	Forward trans-MR	EUR
Ischemic stroke	IS	ABO	Histo-blood group ABO system transferase	Inflammation_II	P16442	OID30675	Inverse variance weighted	215	0.0448329	0.00772399	6.46059e-09	Forward cis-MR	EUR
Ischemic stroke	IS	ABO	Histo-blood group ABO system transferase	Inflammation_II	P16442	OID30675	MR Egger	215	0.0569218	0.0114175	1.27931e-06	Forward cis-MR	EUR
Ischemic stroke	IS	ABO	Histo-blood group ABO system transferase	Inflammation_II	P16442	OID30675	Simple mode	215	0.0547555	0.0254978	0.0328809	Forward cis-MR	EUR
Ischemic stroke	IS	ABO	Histo-blood group ABO system transferase	Inflammation_II	P16442	OID30675	Weighted median	215	0.0542789	0.0135424	6.12185e-05	Forward cis-MR	EUR
Ischemic stroke	IS	ABO	Histo-blood group ABO system transferase	Inflammation_II	P16442	OID30675	Weighted mode	215	0.0587204	0.0108135	1.5215e-07	Forward cis-MR	EUR
Peripheral arterial disease	PAD	ABO	Histo-blood group ABO system transferase	Inflammation_II	P16442	OID30675	Inverse variance weighted	217	0.0575284	0.00995257	7.45868e-09	Forward trans-MR	EUR
Peripheral arterial disease	PAD	ABO	Histo-blood group ABO system transferase	Inflammation_II	P16442	OID30675	MR Egger	217	0.0923443	0.0142531	6.20306e-10	Forward trans-MR	EUR
Peripheral arterial disease	PAD	ABO	Histo-blood group ABO system transferase	Inflammation_II	P16442	OID30675	Weighted median	217	0.0586246	0.0180902	0.00119244	Forward trans-MR	EUR
Peripheral arterial disease	PAD	ABO	Histo-blood group ABO system transferase	Inflammation_II	P16442	OID30675	Weighted mode	217	0.0618703	0.0124131	1.27448e-06	Forward trans-MR	EUR
Peripheral arterial disease	PAD	ABO	Histo-blood group ABO system transferase	Inflammation_II	P16442	OID30675	Inverse variance weighted	215	0.0578872	0.00994612	5.88217e-09	Forward cis-MR	EUR
Peripheral arterial disease	PAD	ABO	Histo-blood group ABO system transferase	Inflammation_II	P16442	OID30675	MR Egger	215	0.0907705	0.014454	1.87531e-09	Forward cis-MR	EUR
Peripheral arterial disease	PAD	ABO	Histo-blood group ABO system transferase	Inflammation_II	P16442	OID30675	Simple mode	215	0.0567954	0.0308119	0.0666688	Forward cis-MR	EUR
Peripheral arterial disease	PAD	ABO	Histo-blood group ABO system transferase	Inflammation_II	P16442	OID30675	Weighted median	215	0.0586263	0.0182032	0.00127895	Forward cis-MR	EUR
Peripheral arterial disease	PAD	ABO	Histo-blood group ABO system transferase	Inflammation_II	P16442	OID30675	Weighted mode	215	0.0664983	0.0136149	2.03169e-06	Forward cis-MR	EUR
Varicose	Varicose	ABO	Histo-blood group ABO system transferase	Inflammation_II	P16442	OID30675	MR Egger	217	0.0617798	0.00911451	1.15295e-10	Forward trans-MR	EUR
Varicose	Varicose	ABO	Histo-blood group ABO system transferase	Inflammation_II	P16442	OID30675	Weighted median	217	0.0612145	0.00960778	1.87371e-10	Forward trans-MR	EUR
Varicose	Varicose	ABO	Histo-blood group ABO system transferase	Inflammation_II	P16442	OID30675	Weighted mode	217	0.0578543	0.00804582	1.04101e-11	Forward trans-MR	EUR
Varicose	Varicose	ABO	Histo-blood group ABO system transferase	Inflammation_II	P16442	OID30675	Inverse variance weighted	217	0.0455847	0.0062724	3.6616e-13	Forward trans-MR	EUR
Varicose	Varicose	ABO	Histo-blood group ABO system transferase	Inflammation_II	P16442	OID30675	Inverse variance weighted	215	0.0457474	0.0062531	2.5556e-13	Forward cis-MR	EUR
Varicose	Varicose	ABO	Histo-blood group ABO system transferase	Inflammation_II	P16442	OID30675	MR Egger	215	0.0624034	0.00918407	1.06886e-10	Forward cis-MR	EUR
Varicose	Varicose	ABO	Histo-blood group ABO system transferase	Inflammation_II	P16442	OID30675	Simple mode	215	0.0113713	0.021084	0.590219	Forward cis-MR	EUR
Varicose	Varicose	ABO	Histo-blood group ABO system transferase	Inflammation_II	P16442	OID30675	Weighted median	215	0.06122	0.0100247	1.0156e-09	Forward cis-MR	EUR
Varicose	Varicose	ABO	Histo-blood group ABO system transferase	Inflammation_II	P16442	OID30675	Weighted mode	215	0.0594046	0.00827164	1.12197e-11	Forward cis-MR	EUR
Dilated cardiomyopathy	Dilated_Cardiomyopathy	ACY3	N-acyl-aromatic-L-amino acid amidohydrolase	Cardiometabolic_II	Q96HD9	OID30086	Inverse variance weighted	81	-0.353028	0.0630771	2.1837e-08	Forward trans-MR	EUR
Dilated cardiomyopathy	Dilated_Cardiomyopathy	ACY3	N-acyl-aromatic-L-amino acid amidohydrolase	Cardiometabolic_II	Q96HD9	OID30086	MR Egger	81	-0.329122	0.1092	0.00346523	Forward trans-MR	EUR
Dilated cardiomyopathy	Dilated_Cardiomyopathy	ACY3	N-acyl-aromatic-L-amino acid amidohydrolase	Cardiometabolic_II	Q96HD9	OID30086	Weighted median	81	-0.36277	0.106737	0.00067699	Forward trans-MR	EUR
Dilated cardiomyopathy	Dilated_Cardiomyopathy	ACY3	N-acyl-aromatic-L-amino acid amidohydrolase	Cardiometabolic_II	Q96HD9	OID30086	Weighted mode	81	-0.32504	0.114865	0.0058873	Forward trans-MR	EUR
Dilated cardiomyopathy	Dilated_Cardiomyopathy	ACY3	N-acyl-aromatic-L-amino acid amidohydrolase	Cardiometabolic_II	Q96HD9	OID30086	Inverse variance weighted	52	-0.380915	0.0673575	1.5574e-08	Forward cis-MR	EUR
Dilated cardiomyopathy	Dilated_Cardiomyopathy	ACY3	N-acyl-aromatic-L-amino acid amidohydrolase	Cardiometabolic_II	Q96HD9	OID30086	MR Egger	52	-0.20807	0.12845	0.111555	Forward cis-MR	EUR
Dilated cardiomyopathy	Dilated_Cardiomyopathy	ACY3	N-acyl-aromatic-L-amino acid amidohydrolase	Cardiometabolic_II	Q96HD9	OID30086	Simple mode	52	-0.379941	0.222973	0.0944718	Forward cis-MR	EUR
Dilated cardiomyopathy	Dilated_Cardiomyopathy	ACY3	N-acyl-aromatic-L-amino acid amidohydrolase	Cardiometabolic_II	Q96HD9	OID30086	Weighted median	52	-0.367388	0.106925	0.000590483	Forward cis-MR	EUR
Dilated cardiomyopathy	Dilated_Cardiomyopathy	ACY3	N-acyl-aromatic-L-amino acid amidohydrolase	Cardiometabolic_II	Q96HD9	OID30086	Weighted mode	52	-0.337419	0.118012	0.00613816	Forward cis-MR	EUR
Myocardial infarction	MI	ADA2	Adenosine deaminase 2	Cardiometabolic	Q9NZK5	OID20394	Inverse variance weighted	102	0.179625	0.033799	1.06945e-07	Forward trans-MR	EUR
Myocardial infarction	MI	ADA2	Adenosine deaminase 2	Cardiometabolic	Q9NZK5	OID20394	MR Egger	102	0.133626	0.0710318	0.0628511	Forward trans-MR	EUR
Myocardial infarction	MI	ADA2	Adenosine deaminase 2	Cardiometabolic	Q9NZK5	OID20394	Weighted median	102	0.0955403	0.0342587	0.00529063	Forward trans-MR	EUR
Myocardial infarction	MI	ADA2	Adenosine deaminase 2	Cardiometabolic	Q9NZK5	OID20394	Weighted mode	102	0.0598989	0.0340326	0.0814275	Forward trans-MR	EUR
Varicose	Varicose	ADAM15	Disintegrin and metalloproteinase domain-containing protein 15	Cardiometabolic	Q13444	OID20109	MR Egger	297	0.0493475	0.011293	1.72505e-05	Forward trans-MR	EUR
Varicose	Varicose	ADAM15	Disintegrin and metalloproteinase domain-containing protein 15	Cardiometabolic	Q13444	OID20109	Weighted median	297	0.0723946	0.0105352	6.34438e-12	Forward trans-MR	EUR
Varicose	Varicose	ADAM15	Disintegrin and metalloproteinase domain-containing protein 15	Cardiometabolic	Q13444	OID20109	Weighted mode	297	0.0722408	0.0096096	6.68668e-13	Forward trans-MR	EUR
Varicose	Varicose	ADAM15	Disintegrin and metalloproteinase domain-containing protein 15	Cardiometabolic	Q13444	OID20109	Inverse variance weighted	297	0.0564098	0.00827506	9.3064e-12	Forward trans-MR	EUR
Varicose	Varicose	ADAM15	Disintegrin and metalloproteinase domain-containing protein 15	Cardiometabolic	Q13444	OID20109	Inverse variance weighted	173	0.0627502	0.00778353	7.51004e-16	Forward cis-MR	EUR
Varicose	Varicose	ADAM15	Disintegrin and metalloproteinase domain-containing protein 15	Cardiometabolic	Q13444	OID20109	MR Egger	173	0.068059	0.012121	7.8111e-08	Forward cis-MR	EUR
Varicose	Varicose	ADAM15	Disintegrin and metalloproteinase domain-containing protein 15	Cardiometabolic	Q13444	OID20109	Simple mode	173	0.0707335	0.0208663	0.000867327	Forward cis-MR	EUR
Varicose	Varicose	ADAM15	Disintegrin and metalloproteinase domain-containing protein 15	Cardiometabolic	Q13444	OID20109	Weighted median	173	0.0737831	0.0115352	1.59135e-10	Forward cis-MR	EUR
Varicose	Varicose	ADAM15	Disintegrin and metalloproteinase domain-containing protein 15	Cardiometabolic	Q13444	OID20109	Weighted mode	173	0.0745876	0.010772	8.36059e-11	Forward cis-MR	EUR
Ischemic stroke	IS	ADAM9	Disintegrin and metalloproteinase domain-containing protein 9	Oncology_II	Q13443	OID31488	Inverse variance weighted	76	0.299605	0.042199	1.24921e-12	Forward trans-MR	EUR
Ischemic stroke	IS	ADAM9	Disintegrin and metalloproteinase domain-containing protein 9	Oncology_II	Q13443	OID31488	MR Egger	76	0.236221	0.0854675	0.00720431	Forward trans-MR	EUR
Ischemic stroke	IS	ADAM9	Disintegrin and metalloproteinase domain-containing protein 9	Oncology_II	Q13443	OID31488	Weighted median	76	0.214667	0.048775	1.07673e-05	Forward trans-MR	EUR
Ischemic stroke	IS	ADAM9	Disintegrin and metalloproteinase domain-containing protein 9	Oncology_II	Q13443	OID31488	Weighted mode	76	0.170272	0.0812313	0.0394435	Forward trans-MR	EUR
Varicose	Varicose	ADAM9	Disintegrin and metalloproteinase domain-containing protein 9	Oncology_II	Q13443	OID31488	MR Egger	76	-0.262211	0.0823258	0.00211902	Forward trans-MR	EUR
Varicose	Varicose	ADAM9	Disintegrin and metalloproteinase domain-containing protein 9	Oncology_II	Q13443	OID31488	Weighted median	76	-0.290774	0.0428444	1.14692e-11	Forward trans-MR	EUR
Varicose	Varicose	ADAM9	Disintegrin and metalloproteinase domain-containing protein 9	Oncology_II	Q13443	OID31488	Weighted mode	76	-0.21955	0.116061	0.0623953	Forward trans-MR	EUR
Varicose	Varicose	ADAM9	Disintegrin and metalloproteinase domain-containing protein 9	Oncology_II	Q13443	OID31488	Inverse variance weighted	76	-0.342912	0.0411067	7.30421e-17	Forward trans-MR	EUR
Chronic heart failure	CHF	ADGRB3	Adhesion G protein-coupled receptor B3	Neurology	O60242	OID20974	Inverse variance weighted	413	0.0425792	0.00663557	1.39156e-10	Forward trans-MR	EUR
Chronic heart failure	CHF	ADGRB3	Adhesion G protein-coupled receptor B3	Neurology	O60242	OID20974	MR Egger	413	0.0469824	0.00991447	2.9675e-06	Forward trans-MR	EUR
Chronic heart failure	CHF	ADGRB3	Adhesion G protein-coupled receptor B3	Neurology	O60242	OID20974	Weighted median	413	0.0489153	0.0103373	2.22399e-06	Forward trans-MR	EUR
Chronic heart failure	CHF	ADGRB3	Adhesion G protein-coupled receptor B3	Neurology	O60242	OID20974	Weighted mode	413	0.0499291	0.00997331	8.24082e-07	Forward trans-MR	EUR
Chronic heart failure	CHF	ADGRB3	Adhesion G protein-coupled receptor B3	Neurology	O60242	OID20974	Inverse variance weighted	379	0.0440323	0.00678298	8.49397e-11	Forward cis-MR	EUR
Chronic heart failure	CHF	ADGRB3	Adhesion G protein-coupled receptor B3	Neurology	O60242	OID20974	MR Egger	379	0.0436467	0.0105174	4.11399e-05	Forward cis-MR	EUR
Chronic heart failure	CHF	ADGRB3	Adhesion G protein-coupled receptor B3	Neurology	O60242	OID20974	Simple mode	379	0.0571109	0.0197777	0.00410452	Forward cis-MR	EUR
Chronic heart failure	CHF	ADGRB3	Adhesion G protein-coupled receptor B3	Neurology	O60242	OID20974	Weighted median	379	0.0489385	0.0106283	4.13361e-06	Forward cis-MR	EUR
Chronic heart failure	CHF	ADGRB3	Adhesion G protein-coupled receptor B3	Neurology	O60242	OID20974	Weighted mode	379	0.049896	0.0103586	2.11404e-06	Forward cis-MR	EUR
Varicose	Varicose	ADM	ADM	Oncology	P35318	OID21467	Inverse variance weighted	19	0.389627	0.0384415	3.84094e-24	Forward cis-MR	EUR
Varicose	Varicose	ADM	ADM	Oncology	P35318	OID21467	MR Egger	19	0.42814	0.097354	0.000393066	Forward cis-MR	EUR
Varicose	Varicose	ADM	ADM	Oncology	P35318	OID21467	Simple mode	19	0.420852	0.0979526	0.000434471	Forward cis-MR	EUR
Varicose	Varicose	ADM	ADM	Oncology	P35318	OID21467	Weighted median	19	0.372719	0.0551465	1.39225e-11	Forward cis-MR	EUR
Varicose	Varicose	ADM	ADM	Oncology	P35318	OID21467	Weighted mode	19	0.395299	0.0624674	5.79655e-06	Forward cis-MR	EUR
Ischemic stroke	IS	AFAP1	Actin filament-associated protein 1	Inflammation_II	Q8N556	OID30569	Inverse variance weighted	238	-0.0439233	0.00796827	3.54228e-08	Forward trans-MR	EUR
Ischemic stroke	IS	AFAP1	Actin filament-associated protein 1	Inflammation_II	Q8N556	OID30569	MR Egger	238	-0.0394844	0.0127347	0.00216645	Forward trans-MR	EUR
Ischemic stroke	IS	AFAP1	Actin filament-associated protein 1	Inflammation_II	Q8N556	OID30569	Weighted median	238	-0.0460698	0.0142112	0.00118777	Forward trans-MR	EUR
Ischemic stroke	IS	AFAP1	Actin filament-associated protein 1	Inflammation_II	Q8N556	OID30569	Weighted mode	238	-0.0415831	0.014405	0.00425253	Forward trans-MR	EUR
Ischemic stroke	IS	AFAP1	Actin filament-associated protein 1	Inflammation_II	Q8N556	OID30569	Inverse variance weighted	230	-0.0440208	0.00797522	3.39577e-08	Forward cis-MR	EUR
Ischemic stroke	IS	AFAP1	Actin filament-associated protein 1	Inflammation_II	Q8N556	OID30569	MR Egger	230	-0.0371786	0.0130569	0.00480975	Forward cis-MR	EUR
Ischemic stroke	IS	AFAP1	Actin filament-associated protein 1	Inflammation_II	Q8N556	OID30569	Simple mode	230	-0.0303632	0.0289198	0.294866	Forward cis-MR	EUR
Ischemic stroke	IS	AFAP1	Actin filament-associated protein 1	Inflammation_II	Q8N556	OID30569	Weighted median	230	-0.0460707	0.0141652	0.00114444	Forward cis-MR	EUR
Ischemic stroke	IS	AFAP1	Actin filament-associated protein 1	Inflammation_II	Q8N556	OID30569	Weighted mode	230	-0.0402338	0.0146703	0.00657869	Forward cis-MR	EUR
Unstable angina pectoris	UAP	AFAP1	Actin filament-associated protein 1	Inflammation_II	Q8N556	OID30569	Inverse variance weighted	238	0.0589619	0.0103356	1.16509e-08	Forward trans-MR	EUR
Unstable angina pectoris	UAP	AFAP1	Actin filament-associated protein 1	Inflammation_II	Q8N556	OID30569	MR Egger	238	0.0519018	0.0164987	0.00186916	Forward trans-MR	EUR
Unstable angina pectoris	UAP	AFAP1	Actin filament-associated protein 1	Inflammation_II	Q8N556	OID30569	Weighted median	238	0.055577	0.0167573	0.000911254	Forward trans-MR	EUR
Unstable angina pectoris	UAP	AFAP1	Actin filament-associated protein 1	Inflammation_II	Q8N556	OID30569	Weighted mode	238	0.0602522	0.0175456	0.00070182	Forward trans-MR	EUR
Unstable angina pectoris	UAP	AFAP1	Actin filament-associated protein 1	Inflammation_II	Q8N556	OID30569	Inverse variance weighted	230	0.0581839	0.0102381	1.3228e-08	Forward cis-MR	EUR
Unstable angina pectoris	UAP	AFAP1	Actin filament-associated protein 1	Inflammation_II	Q8N556	OID30569	MR Egger	230	0.0543646	0.0168317	0.00142103	Forward cis-MR	EUR
Unstable angina pectoris	UAP	AFAP1	Actin filament-associated protein 1	Inflammation_II	Q8N556	OID30569	Simple mode	230	0.0342243	0.0381865	0.371066	Forward cis-MR	EUR
Unstable angina pectoris	UAP	AFAP1	Actin filament-associated protein 1	Inflammation_II	Q8N556	OID30569	Weighted median	230	0.0555582	0.0158171	0.000443852	Forward cis-MR	EUR
Unstable angina pectoris	UAP	AFAP1	Actin filament-associated protein 1	Inflammation_II	Q8N556	OID30569	Weighted mode	230	0.0608205	0.0182103	0.000978345	Forward cis-MR	EUR
Atrial flutter/fibrillation	Atrial_Flutter	AGER	Advanced glycosylation end product-specific receptor	Inflammation	Q15109	OID20756	Inverse variance weighted	40	-0.204757	0.032709	3.85088e-10	Forward cis-MR	EUR
Atrial flutter/fibrillation	Atrial_Flutter	AGER	Advanced glycosylation end product-specific receptor	Inflammation	Q15109	OID20756	MR Egger	40	-0.183438	0.075946	0.0206367	Forward cis-MR	EUR
Atrial flutter/fibrillation	Atrial_Flutter	AGER	Advanced glycosylation end product-specific receptor	Inflammation	Q15109	OID20756	Simple mode	40	-0.146395	0.0890638	0.108274	Forward cis-MR	EUR
Atrial flutter/fibrillation	Atrial_Flutter	AGER	Advanced glycosylation end product-specific receptor	Inflammation	Q15109	OID20756	Weighted median	40	-0.201991	0.0435275	3.47493e-06	Forward cis-MR	EUR
Atrial flutter/fibrillation	Atrial_Flutter	AGER	Advanced glycosylation end product-specific receptor	Inflammation	Q15109	OID20756	Weighted mode	40	-0.204478	0.053615	0.000475745	Forward cis-MR	EUR
Peripheral arterial disease	PAD	AGER	Advanced glycosylation end product-specific receptor	Inflammation	Q15109	OID20756	Inverse variance weighted	124	-0.314927	0.0487712	1.06632e-10	Forward trans-MR	EUR
Peripheral arterial disease	PAD	AGER	Advanced glycosylation end product-specific receptor	Inflammation	Q15109	OID20756	MR Egger	124	-0.4229	0.125115	0.000973671	Forward trans-MR	EUR
Peripheral arterial disease	PAD	AGER	Advanced glycosylation end product-specific receptor	Inflammation	Q15109	OID20756	Weighted median	124	-0.238368	0.0579663	3.91946e-05	Forward trans-MR	EUR
Peripheral arterial disease	PAD	AGER	Advanced glycosylation end product-specific receptor	Inflammation	Q15109	OID20756	Weighted mode	124	-0.184635	0.153321	0.23081	Forward trans-MR	EUR
Cardiac valvular disease	Cardiac_Valvular_Disease	ALPI	Intestinal-type alkaline phosphatase	Inflammation_II	P09923	OID30497	Inverse variance weighted	227	-0.0513398	0.0074933	7.31197e-12	Forward trans-MR	EUR
Cardiac valvular disease	Cardiac_Valvular_Disease	ALPI	Intestinal-type alkaline phosphatase	Inflammation_II	P09923	OID30497	MR Egger	227	-0.0444949	0.0132394	0.000913016	Forward trans-MR	EUR
Cardiac valvular disease	Cardiac_Valvular_Disease	ALPI	Intestinal-type alkaline phosphatase	Inflammation_II	P09923	OID30497	Weighted median	227	-0.0474849	0.0127403	0.000193669	Forward trans-MR	EUR
Cardiac valvular disease	Cardiac_Valvular_Disease	ALPI	Intestinal-type alkaline phosphatase	Inflammation_II	P09923	OID30497	Weighted mode	227	-0.0472912	0.011048	2.75569e-05	Forward trans-MR	EUR
Varicose	Varicose	ALPI	Intestinal-type alkaline phosphatase	Inflammation_II	P09923	OID30497	MR Egger	227	-0.102312	0.0154289	2.44155e-10	Forward trans-MR	EUR
Varicose	Varicose	ALPI	Intestinal-type alkaline phosphatase	Inflammation_II	P09923	OID30497	Weighted median	227	-0.0990275	0.0134716	1.96961e-13	Forward trans-MR	EUR
Varicose	Varicose	ALPI	Intestinal-type alkaline phosphatase	Inflammation_II	P09923	OID30497	Weighted mode	227	-0.100447	0.0134625	1.83055e-12	Forward trans-MR	EUR
Varicose	Varicose	ALPI	Intestinal-type alkaline phosphatase	Inflammation_II	P09923	OID30497	Inverse variance weighted	227	-0.0835571	0.00872628	1.0152e-21	Forward trans-MR	EUR
Cerebral aneurysm	CeAn	AMY1A_AMY1B_AMY1C	Alpha-amylase 1A_Alpha-amylase 1B_Alpha-amylase 1C	Inflammation_II	P0DUB6_P0DTE7_P0DTE8	OID30707	Inverse variance weighted	253	0.217357	0.0410835	1.21902e-07	Forward trans-MR	EUR
Cerebral aneurysm	CeAn	AMY1A_AMY1B_AMY1C	Alpha-amylase 1A_Alpha-amylase 1B_Alpha-amylase 1C	Inflammation_II	P0DUB6_P0DTE7_P0DTE8	OID30707	MR Egger	253	0.159314	0.0583324	0.00675927	Forward trans-MR	EUR
Cerebral aneurysm	CeAn	AMY1A_AMY1B_AMY1C	Alpha-amylase 1A_Alpha-amylase 1B_Alpha-amylase 1C	Inflammation_II	P0DUB6_P0DTE7_P0DTE8	OID30707	Weighted median	253	0.200138	0.0667968	0.00273348	Forward trans-MR	EUR
Cerebral aneurysm	CeAn	AMY1A_AMY1B_AMY1C	Alpha-amylase 1A_Alpha-amylase 1B_Alpha-amylase 1C	Inflammation_II	P0DUB6_P0DTE7_P0DTE8	OID30707	Weighted mode	253	0.204958	0.0657688	0.00204321	Forward trans-MR	EUR
Unruptured cerebral aneurysm	CeAn_Unruptured	AMY1A_AMY1B_AMY1C	Alpha-amylase 1A_Alpha-amylase 1B_Alpha-amylase 1C	Inflammation_II	P0DUB6_P0DTE7_P0DTE8	OID30707	Inverse variance weighted	253	0.217357	0.0410835	1.21902e-07	Forward trans-MR	EUR
Unruptured cerebral aneurysm	CeAn_Unruptured	AMY1A_AMY1B_AMY1C	Alpha-amylase 1A_Alpha-amylase 1B_Alpha-amylase 1C	Inflammation_II	P0DUB6_P0DTE7_P0DTE8	OID30707	MR Egger	253	0.159314	0.0583324	0.00675927	Forward trans-MR	EUR
Unruptured cerebral aneurysm	CeAn_Unruptured	AMY1A_AMY1B_AMY1C	Alpha-amylase 1A_Alpha-amylase 1B_Alpha-amylase 1C	Inflammation_II	P0DUB6_P0DTE7_P0DTE8	OID30707	Weighted median	253	0.200138	0.0657252	0.00232621	Forward trans-MR	EUR
Unruptured cerebral aneurysm	CeAn_Unruptured	AMY1A_AMY1B_AMY1C	Alpha-amylase 1A_Alpha-amylase 1B_Alpha-amylase 1C	Inflammation_II	P0DUB6_P0DTE7_P0DTE8	OID30707	Weighted mode	253	0.204958	0.0680098	0.0028444	Forward trans-MR	EUR
Cerebral aneurysm	CeAn	ANGPTL1	Angiopoietin-related protein 1	Cardiometabolic	O95841	OID20211	Inverse variance weighted	101	0.35959	0.0652633	3.59181e-08	Forward trans-MR	EUR
Cerebral aneurysm	CeAn	ANGPTL1	Angiopoietin-related protein 1	Cardiometabolic	O95841	OID20211	MR Egger	101	0.281544	0.0998662	0.00581505	Forward trans-MR	EUR
Cerebral aneurysm	CeAn	ANGPTL1	Angiopoietin-related protein 1	Cardiometabolic	O95841	OID20211	Weighted median	101	0.257528	0.0941515	0.00623334	Forward trans-MR	EUR
Cerebral aneurysm	CeAn	ANGPTL1	Angiopoietin-related protein 1	Cardiometabolic	O95841	OID20211	Weighted mode	101	0.295511	0.0868456	0.000960767	Forward trans-MR	EUR
Cerebral aneurysm	CeAn	ANGPTL1	Angiopoietin-related protein 1	Cardiometabolic	O95841	OID20211	Inverse variance weighted	69	0.361655	0.0682712	1.1751e-07	Forward cis-MR	EUR
Cerebral aneurysm	CeAn	ANGPTL1	Angiopoietin-related protein 1	Cardiometabolic	O95841	OID20211	MR Egger	69	0.347392	0.120527	0.00530087	Forward cis-MR	EUR
Cerebral aneurysm	CeAn	ANGPTL1	Angiopoietin-related protein 1	Cardiometabolic	O95841	OID20211	Simple mode	69	0.315294	0.14702	0.0355645	Forward cis-MR	EUR
Cerebral aneurysm	CeAn	ANGPTL1	Angiopoietin-related protein 1	Cardiometabolic	O95841	OID20211	Weighted median	69	0.258328	0.0967759	0.00759995	Forward cis-MR	EUR
Cerebral aneurysm	CeAn	ANGPTL1	Angiopoietin-related protein 1	Cardiometabolic	O95841	OID20211	Weighted mode	69	0.300594	0.0864052	0.000883036	Forward cis-MR	EUR
Unruptured cerebral aneurysm	CeAn_Unruptured	ANGPTL1	Angiopoietin-related protein 1	Cardiometabolic	O95841	OID20211	Inverse variance weighted	101	0.35959	0.0652633	3.59181e-08	Forward trans-MR	EUR
Unruptured cerebral aneurysm	CeAn_Unruptured	ANGPTL1	Angiopoietin-related protein 1	Cardiometabolic	O95841	OID20211	MR Egger	101	0.281544	0.0998662	0.00581505	Forward trans-MR	EUR
Unruptured cerebral aneurysm	CeAn_Unruptured	ANGPTL1	Angiopoietin-related protein 1	Cardiometabolic	O95841	OID20211	Weighted median	101	0.257528	0.0937032	0.00598989	Forward trans-MR	EUR
Unruptured cerebral aneurysm	CeAn_Unruptured	ANGPTL1	Angiopoietin-related protein 1	Cardiometabolic	O95841	OID20211	Weighted mode	101	0.295511	0.0890987	0.00127063	Forward trans-MR	EUR
Unruptured cerebral aneurysm	CeAn_Unruptured	ANGPTL1	Angiopoietin-related protein 1	Cardiometabolic	O95841	OID20211	Inverse variance weighted	69	0.361655	0.0682712	1.1751e-07	Forward cis-MR	EUR
Unruptured cerebral aneurysm	CeAn_Unruptured	ANGPTL1	Angiopoietin-related protein 1	Cardiometabolic	O95841	OID20211	MR Egger	69	0.347392	0.120527	0.00530087	Forward cis-MR	EUR
Unruptured cerebral aneurysm	CeAn_Unruptured	ANGPTL1	Angiopoietin-related protein 1	Cardiometabolic	O95841	OID20211	Simple mode	69	0.315294	0.154732	0.0454756	Forward cis-MR	EUR
Unruptured cerebral aneurysm	CeAn_Unruptured	ANGPTL1	Angiopoietin-related protein 1	Cardiometabolic	O95841	OID20211	Weighted median	69	0.258328	0.0920385	0.00500454	Forward cis-MR	EUR
Unruptured cerebral aneurysm	CeAn_Unruptured	ANGPTL1	Angiopoietin-related protein 1	Cardiometabolic	O95841	OID20211	Weighted mode	69	0.300594	0.0825872	0.000527407	Forward cis-MR	EUR
Subarachnoid hemorrhage	Subarachnoid_Hemorrhage	ANGPTL3	Angiopoietin-related protein 3	Cardiometabolic	Q9Y5C1	OID20407	Inverse variance weighted	61	-0.475879	0.0804211	3.27189e-09	Forward trans-MR	EUR
Subarachnoid hemorrhage	Subarachnoid_Hemorrhage	ANGPTL3	Angiopoietin-related protein 3	Cardiometabolic	Q9Y5C1	OID20407	MR Egger	61	-0.445798	0.129477	0.00106397	Forward trans-MR	EUR
Subarachnoid hemorrhage	Subarachnoid_Hemorrhage	ANGPTL3	Angiopoietin-related protein 3	Cardiometabolic	Q9Y5C1	OID20407	Weighted median	61	-0.453403	0.118102	0.0001235	Forward trans-MR	EUR
Subarachnoid hemorrhage	Subarachnoid_Hemorrhage	ANGPTL3	Angiopoietin-related protein 3	Cardiometabolic	Q9Y5C1	OID20407	Weighted mode	61	-0.480057	0.11738	0.000130544	Forward trans-MR	EUR
Subarachnoid hemorrhage	Subarachnoid_Hemorrhage	ANGPTL3	Angiopoietin-related protein 3	Cardiometabolic	Q9Y5C1	OID20407	Inverse variance weighted	38	-0.623165	0.0804527	9.50357e-15	Forward cis-MR	EUR
Subarachnoid hemorrhage	Subarachnoid_Hemorrhage	ANGPTL3	Angiopoietin-related protein 3	Cardiometabolic	Q9Y5C1	OID20407	MR Egger	38	-0.361457	0.123527	0.0059111	Forward cis-MR	EUR
Subarachnoid hemorrhage	Subarachnoid_Hemorrhage	ANGPTL3	Angiopoietin-related protein 3	Cardiometabolic	Q9Y5C1	OID20407	Simple mode	38	-0.626978	0.281554	0.0321265	Forward cis-MR	EUR
Subarachnoid hemorrhage	Subarachnoid_Hemorrhage	ANGPTL3	Angiopoietin-related protein 3	Cardiometabolic	Q9Y5C1	OID20407	Weighted median	38	-0.457799	0.117747	0.000101081	Forward cis-MR	EUR
Subarachnoid hemorrhage	Subarachnoid_Hemorrhage	ANGPTL3	Angiopoietin-related protein 3	Cardiometabolic	Q9Y5C1	OID20407	Weighted mode	38	-0.482145	0.118947	0.000249068	Forward cis-MR	EUR
Varicose	Varicose	APOBR	Apolipoprotein B receptor	Cardiometabolic_II	Q0VD83	OID30246	MR Egger	346	-0.0323145	0.00834065	0.000128004	Forward trans-MR	EUR
Varicose	Varicose	APOBR	Apolipoprotein B receptor	Cardiometabolic_II	Q0VD83	OID30246	Weighted median	346	-0.0389886	0.00879177	9.22146e-06	Forward trans-MR	EUR
Varicose	Varicose	APOBR	Apolipoprotein B receptor	Cardiometabolic_II	Q0VD83	OID30246	Weighted mode	346	-0.0385352	0.00742587	3.60984e-07	Forward trans-MR	EUR
Varicose	Varicose	APOBR	Apolipoprotein B receptor	Cardiometabolic_II	Q0VD83	OID30246	Inverse variance weighted	346	-0.0341183	0.00592592	8.53833e-09	Forward trans-MR	EUR
Varicose	Varicose	APOBR	Apolipoprotein B receptor	Cardiometabolic_II	Q0VD83	OID30246	Inverse variance weighted	285	-0.0357162	0.00550824	8.92438e-11	Forward cis-MR	EUR
Varicose	Varicose	APOBR	Apolipoprotein B receptor	Cardiometabolic_II	Q0VD83	OID30246	MR Egger	285	-0.0358131	0.00892114	7.63834e-05	Forward cis-MR	EUR
Varicose	Varicose	APOBR	Apolipoprotein B receptor	Cardiometabolic_II	Q0VD83	OID30246	Simple mode	285	-0.0322934	0.0163507	0.0492313	Forward cis-MR	EUR
Varicose	Varicose	APOBR	Apolipoprotein B receptor	Cardiometabolic_II	Q0VD83	OID30246	Weighted median	285	-0.0391602	0.0083762	2.93705e-06	Forward cis-MR	EUR
Varicose	Varicose	APOBR	Apolipoprotein B receptor	Cardiometabolic_II	Q0VD83	OID30246	Weighted mode	285	-0.036999	0.00750159	1.38644e-06	Forward cis-MR	EUR
Angina pectoris	Angina	APOE	Apolipoprotein E	Inflammation_II	P02649	OID30727	Inverse variance weighted	156	-0.0790331	0.0102116	9.97563e-15	Forward trans-MR	EUR
Angina pectoris	Angina	APOE	Apolipoprotein E	Inflammation_II	P02649	OID30727	MR Egger	156	-0.115674	0.0138599	3.7708e-14	Forward trans-MR	EUR
Angina pectoris	Angina	APOE	Apolipoprotein E	Inflammation_II	P02649	OID30727	Weighted median	156	-0.0881731	0.0135578	7.84805e-11	Forward trans-MR	EUR
Angina pectoris	Angina	APOE	Apolipoprotein E	Inflammation_II	P02649	OID30727	Weighted mode	156	-0.0877908	0.011864	8.0894e-12	Forward trans-MR	EUR
Angina pectoris	Angina	APOE	Apolipoprotein E	Inflammation_II	P02649	OID30727	MR Egger	146	-0.108367	0.0143325	4.30475e-12	Forward cis-MR	EUR
Angina pectoris	Angina	APOE	Apolipoprotein E	Inflammation_II	P02649	OID30727	Simple mode	146	-0.0578361	0.0253182	0.0238013	Forward cis-MR	EUR
Angina pectoris	Angina	APOE	Apolipoprotein E	Inflammation_II	P02649	OID30727	Weighted median	146	-0.0881795	0.0141053	4.06495e-10	Forward cis-MR	EUR
Angina pectoris	Angina	APOE	Apolipoprotein E	Inflammation_II	P02649	OID30727	Weighted mode	146	-0.0877723	0.0127255	1.51877e-10	Forward cis-MR	EUR
Angina pectoris	Angina	APOE	Apolipoprotein E	Inflammation_II	P02649	OID30727	Inverse variance weighted	146	-0.0818037	0.00989414	1.36354e-16	Forward cis-MR	EUR
Myocardial infarction	MI	APOE	Apolipoprotein E	Inflammation_II	P02649	OID30727	Inverse variance weighted	156	-0.0993632	0.0111884	6.63003e-19	Forward trans-MR	EUR
Myocardial infarction	MI	APOE	Apolipoprotein E	Inflammation_II	P02649	OID30727	MR Egger	156	-0.133987	0.0153576	4.08645e-15	Forward trans-MR	EUR
Myocardial infarction	MI	APOE	Apolipoprotein E	Inflammation_II	P02649	OID30727	Weighted median	156	-0.119906	0.0165893	4.90494e-13	Forward trans-MR	EUR
Myocardial infarction	MI	APOE	Apolipoprotein E	Inflammation_II	P02649	OID30727	Weighted mode	156	-0.117305	0.013786	1.40546e-14	Forward trans-MR	EUR
Myocardial infarction	MI	APOE	Apolipoprotein E	Inflammation_II	P02649	OID30727	Inverse variance weighted	146	-0.103727	0.0105304	6.84166e-23	Forward cis-MR	EUR
Myocardial infarction	MI	APOE	Apolipoprotein E	Inflammation_II	P02649	OID30727	MR Egger	146	-0.119307	0.0154808	1.92318e-12	Forward cis-MR	EUR
Myocardial infarction	MI	APOE	Apolipoprotein E	Inflammation_II	P02649	OID30727	Simple mode	146	-0.103284	0.0307618	0.00100459	Forward cis-MR	EUR
Myocardial infarction	MI	APOE	Apolipoprotein E	Inflammation_II	P02649	OID30727	Weighted median	146	-0.119949	0.0166837	6.49873e-13	Forward cis-MR	EUR
Myocardial infarction	MI	APOE	Apolipoprotein E	Inflammation_II	P02649	OID30727	Weighted mode	146	-0.118538	0.0139196	1.92178e-14	Forward cis-MR	EUR
Stable angina pectoris	SAP	APOE	Apolipoprotein E	Inflammation_II	P02649	OID30727	Inverse variance weighted	148	-0.0800812	0.0111865	8.14331e-13	Forward trans-MR	EUR
Stable angina pectoris	SAP	APOE	Apolipoprotein E	Inflammation_II	P02649	OID30727	MR Egger	148	-0.12152	0.015089	2.59984e-13	Forward trans-MR	EUR
Stable angina pectoris	SAP	APOE	Apolipoprotein E	Inflammation_II	P02649	OID30727	Weighted median	148	-0.0996101	0.0164598	1.43316e-09	Forward trans-MR	EUR
Stable angina pectoris	SAP	APOE	Apolipoprotein E	Inflammation_II	P02649	OID30727	Weighted mode	148	-0.0997978	0.013006	2.13716e-12	Forward trans-MR	EUR
Stable angina pectoris	SAP	APOE	Apolipoprotein E	Inflammation_II	P02649	OID30727	Inverse variance weighted	139	-0.0835823	0.0105843	2.86147e-15	Forward cis-MR	EUR
Stable angina pectoris	SAP	APOE	Apolipoprotein E	Inflammation_II	P02649	OID30727	MR Egger	139	-0.112756	0.0152821	1.39469e-11	Forward cis-MR	EUR
Stable angina pectoris	SAP	APOE	Apolipoprotein E	Inflammation_II	P02649	OID30727	Simple mode	139	-0.0750343	0.0274492	0.00708643	Forward cis-MR	EUR
Stable angina pectoris	SAP	APOE	Apolipoprotein E	Inflammation_II	P02649	OID30727	Weighted median	139	-0.100043	0.0167249	2.20844e-09	Forward cis-MR	EUR
Stable angina pectoris	SAP	APOE	Apolipoprotein E	Inflammation_II	P02649	OID30727	Weighted mode	139	-0.099778	0.0148379	4.29185e-10	Forward cis-MR	EUR
Unstable angina pectoris	UAP	APOE	Apolipoprotein E	Inflammation_II	P02649	OID30727	Inverse variance weighted	156	-0.0864984	0.0141863	1.07875e-09	Forward trans-MR	EUR
Unstable angina pectoris	UAP	APOE	Apolipoprotein E	Inflammation_II	P02649	OID30727	MR Egger	156	-0.109724	0.0199484	1.54351e-07	Forward trans-MR	EUR
Unstable angina pectoris	UAP	APOE	Apolipoprotein E	Inflammation_II	P02649	OID30727	Weighted median	156	-0.115136	0.0220567	1.78912e-07	Forward trans-MR	EUR
Unstable angina pectoris	UAP	APOE	Apolipoprotein E	Inflammation_II	P02649	OID30727	Weighted mode	156	-0.109777	0.0193266	6.47411e-08	Forward trans-MR	EUR
Unstable angina pectoris	UAP	APOE	Apolipoprotein E	Inflammation_II	P02649	OID30727	Inverse variance weighted	146	-0.0897271	0.0141074	2.01388e-10	Forward cis-MR	EUR
Unstable angina pectoris	UAP	APOE	Apolipoprotein E	Inflammation_II	P02649	OID30727	MR Egger	146	-0.0954417	0.0208876	1.04345e-05	Forward cis-MR	EUR
Unstable angina pectoris	UAP	APOE	Apolipoprotein E	Inflammation_II	P02649	OID30727	Simple mode	146	-0.0987658	0.0441808	0.0269131	Forward cis-MR	EUR
Unstable angina pectoris	UAP	APOE	Apolipoprotein E	Inflammation_II	P02649	OID30727	Weighted median	146	-0.115208	0.0231586	6.53416e-07	Forward cis-MR	EUR
Unstable angina pectoris	UAP	APOE	Apolipoprotein E	Inflammation_II	P02649	OID30727	Weighted mode	146	-0.109699	0.0195603	1.00229e-07	Forward cis-MR	EUR
Atrial flutter/fibrillation	Atrial_Flutter	APOH	Beta-2-glycoprotein 1	Neurology	P02749	OID21072	Inverse variance weighted	82	-0.0648016	0.0120541	7.62098e-08	Forward trans-MR	EUR
Atrial flutter/fibrillation	Atrial_Flutter	APOH	Beta-2-glycoprotein 1	Neurology	P02749	OID21072	MR Egger	82	-0.0777274	0.0158884	5.07298e-06	Forward trans-MR	EUR
Atrial flutter/fibrillation	Atrial_Flutter	APOH	Beta-2-glycoprotein 1	Neurology	P02749	OID21072	Weighted median	82	-0.0645044	0.0175594	0.00023926	Forward trans-MR	EUR
Atrial flutter/fibrillation	Atrial_Flutter	APOH	Beta-2-glycoprotein 1	Neurology	P02749	OID21072	Weighted mode	82	-0.0731168	0.0188713	0.000215813	Forward trans-MR	EUR
Atrial flutter/fibrillation	Atrial_Flutter	APOH	Beta-2-glycoprotein 1	Neurology	P02749	OID21072	Inverse variance weighted	81	-0.0631923	0.0113712	2.741e-08	Forward cis-MR	EUR
Atrial flutter/fibrillation	Atrial_Flutter	APOH	Beta-2-glycoprotein 1	Neurology	P02749	OID21072	MR Egger	81	-0.0802698	0.0148501	6.66918e-07	Forward cis-MR	EUR
Atrial flutter/fibrillation	Atrial_Flutter	APOH	Beta-2-glycoprotein 1	Neurology	P02749	OID21072	Simple mode	81	-0.0547002	0.0318298	0.0895697	Forward cis-MR	EUR
Atrial flutter/fibrillation	Atrial_Flutter	APOH	Beta-2-glycoprotein 1	Neurology	P02749	OID21072	Weighted median	81	-0.0642595	0.0176126	0.000263787	Forward cis-MR	EUR
Atrial flutter/fibrillation	Atrial_Flutter	APOH	Beta-2-glycoprotein 1	Neurology	P02749	OID21072	Weighted mode	81	-0.0743912	0.0181938	0.000102554	Forward cis-MR	EUR
Angina pectoris	Angina	ARHGEF10	Rho guanine nucleotide exchange factor 10	Neurology_II	O15013	OID30994	MR Egger	67	-0.0637557	0.0272141	0.0222143	Forward cis-MR	EUR
Angina pectoris	Angina	ARHGEF10	Rho guanine nucleotide exchange factor 10	Neurology_II	O15013	OID30994	Simple mode	67	-0.103072	0.0392738	0.0107725	Forward cis-MR	EUR
Angina pectoris	Angina	ARHGEF10	Rho guanine nucleotide exchange factor 10	Neurology_II	O15013	OID30994	Weighted median	67	-0.0701092	0.0231061	0.00241145	Forward cis-MR	EUR
Angina pectoris	Angina	ARHGEF10	Rho guanine nucleotide exchange factor 10	Neurology_II	O15013	OID30994	Weighted mode	67	-0.0716304	0.0237306	0.00360834	Forward cis-MR	EUR
Angina pectoris	Angina	ARHGEF10	Rho guanine nucleotide exchange factor 10	Neurology_II	O15013	OID30994	Inverse variance weighted	67	-0.0797777	0.0146464	5.12512e-08	Forward cis-MR	EUR
Myocardial infarction	MI	ARHGEF10	Rho guanine nucleotide exchange factor 10	Neurology_II	O15013	OID30994	Inverse variance weighted	67	-0.0895874	0.0168687	1.09109e-07	Forward cis-MR	EUR
Myocardial infarction	MI	ARHGEF10	Rho guanine nucleotide exchange factor 10	Neurology_II	O15013	OID30994	MR Egger	67	-0.0994329	0.0312151	0.00222098	Forward cis-MR	EUR
Myocardial infarction	MI	ARHGEF10	Rho guanine nucleotide exchange factor 10	Neurology_II	O15013	OID30994	Simple mode	67	-0.135172	0.0458881	0.00444778	Forward cis-MR	EUR
Myocardial infarction	MI	ARHGEF10	Rho guanine nucleotide exchange factor 10	Neurology_II	O15013	OID30994	Weighted median	67	-0.092404	0.025179	0.000242654	Forward cis-MR	EUR
Myocardial infarction	MI	ARHGEF10	Rho guanine nucleotide exchange factor 10	Neurology_II	O15013	OID30994	Weighted mode	67	-0.107116	0.0258346	9.85037e-05	Forward cis-MR	EUR
Stable angina pectoris	SAP	ARHGEF10	Rho guanine nucleotide exchange factor 10	Neurology_II	O15013	OID30994	Inverse variance weighted	68	-0.0923974	0.0167043	3.17785e-08	Forward trans-MR	EUR
Stable angina pectoris	SAP	ARHGEF10	Rho guanine nucleotide exchange factor 10	Neurology_II	O15013	OID30994	MR Egger	68	-0.114312	0.0294776	0.000245388	Forward trans-MR	EUR
Stable angina pectoris	SAP	ARHGEF10	Rho guanine nucleotide exchange factor 10	Neurology_II	O15013	OID30994	Weighted median	68	-0.0938652	0.0263812	0.000373636	Forward trans-MR	EUR
Stable angina pectoris	SAP	ARHGEF10	Rho guanine nucleotide exchange factor 10	Neurology_II	O15013	OID30994	Weighted mode	68	-0.0967964	0.0259972	0.000405162	Forward trans-MR	EUR
Stable angina pectoris	SAP	ARHGEF10	Rho guanine nucleotide exchange factor 10	Neurology_II	O15013	OID30994	Inverse variance weighted	58	-0.105044	0.0169534	5.79104e-10	Forward cis-MR	EUR
Stable angina pectoris	SAP	ARHGEF10	Rho guanine nucleotide exchange factor 10	Neurology_II	O15013	OID30994	MR Egger	58	-0.0933272	0.0315963	0.00458312	Forward cis-MR	EUR
Stable angina pectoris	SAP	ARHGEF10	Rho guanine nucleotide exchange factor 10	Neurology_II	O15013	OID30994	Simple mode	58	-0.102087	0.0456852	0.0293819	Forward cis-MR	EUR
Stable angina pectoris	SAP	ARHGEF10	Rho guanine nucleotide exchange factor 10	Neurology_II	O15013	OID30994	Weighted median	58	-0.0948358	0.0249473	0.000143856	Forward cis-MR	EUR
Stable angina pectoris	SAP	ARHGEF10	Rho guanine nucleotide exchange factor 10	Neurology_II	O15013	OID30994	Weighted mode	58	-0.0967842	0.0269863	0.000696479	Forward cis-MR	EUR
Cardiac valvular disease	Cardiac_Valvular_Disease	B2M	Beta-2-microglobulin	Inflammation_II	P61769	OID30725	Inverse variance weighted	142	0.126334	0.0178625	1.52062e-12	Forward trans-MR	EUR
Cardiac valvular disease	Cardiac_Valvular_Disease	B2M	Beta-2-microglobulin	Inflammation_II	P61769	OID30725	MR Egger	142	0.169611	0.0425805	0.000108822	Forward trans-MR	EUR
Cardiac valvular disease	Cardiac_Valvular_Disease	B2M	Beta-2-microglobulin	Inflammation_II	P61769	OID30725	Weighted median	142	0.122299	0.0238388	2.89338e-07	Forward trans-MR	EUR
Cardiac valvular disease	Cardiac_Valvular_Disease	B2M	Beta-2-microglobulin	Inflammation_II	P61769	OID30725	Weighted mode	142	0.122704	0.0439466	0.00596346	Forward trans-MR	EUR
Ischemic stroke	IS	B2M	Beta-2-microglobulin	Inflammation_II	P61769	OID30725	Inverse variance weighted	142	0.258127	0.0240155	6.03374e-27	Forward trans-MR	EUR
Ischemic stroke	IS	B2M	Beta-2-microglobulin	Inflammation_II	P61769	OID30725	MR Egger	142	0.260729	0.0578205	1.36386e-05	Forward trans-MR	EUR
Ischemic stroke	IS	B2M	Beta-2-microglobulin	Inflammation_II	P61769	OID30725	Weighted median	142	0.27843	0.0337252	1.5081e-16	Forward trans-MR	EUR
Ischemic stroke	IS	B2M	Beta-2-microglobulin	Inflammation_II	P61769	OID30725	Weighted mode	142	0.31554	0.0949475	0.00113348	Forward trans-MR	EUR
Peripheral arterial disease	PAD	B2M	Beta-2-microglobulin	Inflammation_II	P61769	OID30725	Inverse variance weighted	142	0.342207	0.0371818	3.46142e-20	Forward trans-MR	EUR
Peripheral arterial disease	PAD	B2M	Beta-2-microglobulin	Inflammation_II	P61769	OID30725	MR Egger	142	0.289697	0.0892717	0.00146867	Forward trans-MR	EUR
Peripheral arterial disease	PAD	B2M	Beta-2-microglobulin	Inflammation_II	P61769	OID30725	Weighted median	142	0.318153	0.0454813	2.64823e-12	Forward trans-MR	EUR
Peripheral arterial disease	PAD	B2M	Beta-2-microglobulin	Inflammation_II	P61769	OID30725	Weighted mode	142	0.245543	0.123982	0.0495972	Forward trans-MR	EUR
Ischemic stroke	IS	BPIFB1	BPI fold-containing family B member 1	Cardiometabolic	Q8TDL5	OID20308	Inverse variance weighted	173	-0.116839	0.0145064	7.99253e-16	Forward trans-MR	EUR
Ischemic stroke	IS	BPIFB1	BPI fold-containing family B member 1	Cardiometabolic	Q8TDL5	OID20308	MR Egger	173	-0.16442	0.022606	1.20723e-11	Forward trans-MR	EUR
Ischemic stroke	IS	BPIFB1	BPI fold-containing family B member 1	Cardiometabolic	Q8TDL5	OID20308	Weighted median	173	-0.14118	0.0231536	1.07708e-09	Forward trans-MR	EUR
Ischemic stroke	IS	BPIFB1	BPI fold-containing family B member 1	Cardiometabolic	Q8TDL5	OID20308	Weighted mode	173	-0.133173	0.0260163	8.16356e-07	Forward trans-MR	EUR
Ischemic stroke	IS	BPIFB1	BPI fold-containing family B member 1	Cardiometabolic	Q8TDL5	OID20308	Inverse variance weighted	97	-0.130984	0.0162445	7.42914e-16	Forward cis-MR	EUR
Ischemic stroke	IS	BPIFB1	BPI fold-containing family B member 1	Cardiometabolic	Q8TDL5	OID20308	MR Egger	97	-0.146264	0.0311408	8.895e-06	Forward cis-MR	EUR
Ischemic stroke	IS	BPIFB1	BPI fold-containing family B member 1	Cardiometabolic	Q8TDL5	OID20308	Simple mode	97	-0.0986079	0.043073	0.0242518	Forward cis-MR	EUR
Ischemic stroke	IS	BPIFB1	BPI fold-containing family B member 1	Cardiometabolic	Q8TDL5	OID20308	Weighted median	97	-0.141528	0.025255	2.09514e-08	Forward cis-MR	EUR
Ischemic stroke	IS	BPIFB1	BPI fold-containing family B member 1	Cardiometabolic	Q8TDL5	OID20308	Weighted mode	97	-0.133514	0.0248393	5.36173e-07	Forward cis-MR	EUR
Varicose	Varicose	BRSK2	Serine/threonine-protein kinase BRSK2	Neurology_II	Q8IWQ3	OID31042	MR Egger	106	-0.0499995	0.0198675	0.0133753	Forward trans-MR	EUR
Varicose	Varicose	BRSK2	Serine/threonine-protein kinase BRSK2	Neurology_II	Q8IWQ3	OID31042	Weighted median	106	-0.0701399	0.0184774	0.00014706	Forward trans-MR	EUR
Varicose	Varicose	BRSK2	Serine/threonine-protein kinase BRSK2	Neurology_II	Q8IWQ3	OID31042	Weighted mode	106	-0.0743743	0.0163742	1.49181e-05	Forward trans-MR	EUR
Varicose	Varicose	BRSK2	Serine/threonine-protein kinase BRSK2	Neurology_II	Q8IWQ3	OID31042	Inverse variance weighted	106	-0.0898754	0.0134537	2.38343e-11	Forward trans-MR	EUR
Varicose	Varicose	BRSK2	Serine/threonine-protein kinase BRSK2	Neurology_II	Q8IWQ3	OID31042	Inverse variance weighted	100	-0.0902059	0.0135415	2.71167e-11	Forward cis-MR	EUR
Varicose	Varicose	BRSK2	Serine/threonine-protein kinase BRSK2	Neurology_II	Q8IWQ3	OID31042	MR Egger	100	-0.0435312	0.0203667	0.0350563	Forward cis-MR	EUR
Varicose	Varicose	BRSK2	Serine/threonine-protein kinase BRSK2	Neurology_II	Q8IWQ3	OID31042	Simple mode	100	-0.0762351	0.032362	0.0204591	Forward cis-MR	EUR
Varicose	Varicose	BRSK2	Serine/threonine-protein kinase BRSK2	Neurology_II	Q8IWQ3	OID31042	Weighted median	100	-0.0701426	0.0193666	0.000292521	Forward cis-MR	EUR
Varicose	Varicose	BRSK2	Serine/threonine-protein kinase BRSK2	Neurology_II	Q8IWQ3	OID31042	Weighted mode	100	-0.072213	0.0178353	0.000102287	Forward cis-MR	EUR
Atrial flutter/fibrillation	Atrial_Flutter	BTN1A1	Butyrophilin subfamily 1 member A1	Oncology_II	Q13410	OID31363	Inverse variance weighted	44	-0.144922	0.0213661	1.17858e-11	Forward trans-MR	EUR
Atrial flutter/fibrillation	Atrial_Flutter	BTN1A1	Butyrophilin subfamily 1 member A1	Oncology_II	Q13410	OID31363	MR Egger	44	-0.151696	0.0372693	0.000202847	Forward trans-MR	EUR
Atrial flutter/fibrillation	Atrial_Flutter	BTN1A1	Butyrophilin subfamily 1 member A1	Oncology_II	Q13410	OID31363	Weighted median	44	-0.145531	0.0318885	5.02469e-06	Forward trans-MR	EUR
Atrial flutter/fibrillation	Atrial_Flutter	BTN1A1	Butyrophilin subfamily 1 member A1	Oncology_II	Q13410	OID31363	Weighted mode	44	-0.149024	0.0313485	2.25759e-05	Forward trans-MR	EUR
Atrial flutter/fibrillation	Atrial_Flutter	BTN1A1	Butyrophilin subfamily 1 member A1	Oncology_II	Q13410	OID31363	MR Egger	27	-0.153645	0.0437614	0.00171753	Forward cis-MR	EUR
Atrial flutter/fibrillation	Atrial_Flutter	BTN1A1	Butyrophilin subfamily 1 member A1	Oncology_II	Q13410	OID31363	Simple mode	27	-0.155736	0.0505482	0.00483112	Forward cis-MR	EUR
Atrial flutter/fibrillation	Atrial_Flutter	BTN1A1	Butyrophilin subfamily 1 member A1	Oncology_II	Q13410	OID31363	Weighted median	27	-0.14887	0.0328105	5.69895e-06	Forward cis-MR	EUR
Atrial flutter/fibrillation	Atrial_Flutter	BTN1A1	Butyrophilin subfamily 1 member A1	Oncology_II	Q13410	OID31363	Weighted mode	27	-0.151343	0.0331436	0.00010562	Forward cis-MR	EUR
Atrial flutter/fibrillation	Atrial_Flutter	BTN1A1	Butyrophilin subfamily 1 member A1	Oncology_II	Q13410	OID31363	Inverse variance weighted	27	-0.156042	0.0245356	2.01971e-10	Forward cis-MR	EUR
Varicose	Varicose	BTN1A1	Butyrophilin subfamily 1 member A1	Oncology_II	Q13410	OID31363	MR Egger	44	-0.117353	0.0435397	0.0100708	Forward trans-MR	EUR
Varicose	Varicose	BTN1A1	Butyrophilin subfamily 1 member A1	Oncology_II	Q13410	OID31363	Weighted median	44	-0.136176	0.035616	0.000131603	Forward trans-MR	EUR
Varicose	Varicose	BTN1A1	Butyrophilin subfamily 1 member A1	Oncology_II	Q13410	OID31363	Weighted mode	44	-0.140349	0.0332559	0.00012372	Forward trans-MR	EUR
Varicose	Varicose	BTN1A1	Butyrophilin subfamily 1 member A1	Oncology_II	Q13410	OID31363	Inverse variance weighted	44	-0.197987	0.0259811	2.52834e-14	Forward trans-MR	EUR
Varicose	Varicose	BTN1A1	Butyrophilin subfamily 1 member A1	Oncology_II	Q13410	OID31363	Inverse variance weighted	27	-0.191774	0.0296085	9.35667e-11	Forward cis-MR	EUR
Varicose	Varicose	BTN1A1	Butyrophilin subfamily 1 member A1	Oncology_II	Q13410	OID31363	MR Egger	27	-0.13821	0.0527459	0.0147262	Forward cis-MR	EUR
Varicose	Varicose	BTN1A1	Butyrophilin subfamily 1 member A1	Oncology_II	Q13410	OID31363	Simple mode	27	-0.170214	0.0643433	0.0136599	Forward cis-MR	EUR
Varicose	Varicose	BTN1A1	Butyrophilin subfamily 1 member A1	Oncology_II	Q13410	OID31363	Weighted median	27	-0.135788	0.0387561	0.000458909	Forward cis-MR	EUR
Varicose	Varicose	BTN1A1	Butyrophilin subfamily 1 member A1	Oncology_II	Q13410	OID31363	Weighted mode	27	-0.148428	0.0356185	0.000301969	Forward cis-MR	EUR
Ischemic stroke	IS	BTN2A1	Butyrophilin subfamily 2 member A1	Inflammation	Q7KYR7	OID20713	Inverse variance weighted	190	0.184624	0.0140903	3.16922e-39	Forward trans-MR	EUR
Ischemic stroke	IS	BTN2A1	Butyrophilin subfamily 2 member A1	Inflammation	Q7KYR7	OID20713	MR Egger	190	0.180764	0.023584	9.28826e-13	Forward trans-MR	EUR
Ischemic stroke	IS	BTN2A1	Butyrophilin subfamily 2 member A1	Inflammation	Q7KYR7	OID20713	Weighted median	190	0.198873	0.018969	1.02183e-25	Forward trans-MR	EUR
Ischemic stroke	IS	BTN2A1	Butyrophilin subfamily 2 member A1	Inflammation	Q7KYR7	OID20713	Weighted mode	190	0.199792	0.0214113	2.87156e-17	Forward trans-MR	EUR
Ischemic stroke	IS	BTN2A1	Butyrophilin subfamily 2 member A1	Inflammation	Q7KYR7	OID20713	Inverse variance weighted	52	0.138589	0.0227859	1.18522e-09	Forward cis-MR	EUR
Ischemic stroke	IS	BTN2A1	Butyrophilin subfamily 2 member A1	Inflammation	Q7KYR7	OID20713	MR Egger	52	0.134283	0.0416464	0.00222639	Forward cis-MR	EUR
Ischemic stroke	IS	BTN2A1	Butyrophilin subfamily 2 member A1	Inflammation	Q7KYR7	OID20713	Simple mode	52	0.15265	0.0548931	0.00757738	Forward cis-MR	EUR
Ischemic stroke	IS	BTN2A1	Butyrophilin subfamily 2 member A1	Inflammation	Q7KYR7	OID20713	Weighted median	52	0.186362	0.0321422	6.70899e-09	Forward cis-MR	EUR
Ischemic stroke	IS	BTN2A1	Butyrophilin subfamily 2 member A1	Inflammation	Q7KYR7	OID20713	Weighted mode	52	0.182352	0.0300631	1.61835e-07	Forward cis-MR	EUR
Myocardial infarction	MI	BTN2A1	Butyrophilin subfamily 2 member A1	Inflammation	Q7KYR7	OID20713	Inverse variance weighted	190	0.0743873	0.0104776	1.25047e-12	Forward trans-MR	EUR
Myocardial infarction	MI	BTN2A1	Butyrophilin subfamily 2 member A1	Inflammation	Q7KYR7	OID20713	MR Egger	190	0.0489199	0.0172142	0.00498059	Forward trans-MR	EUR
Myocardial infarction	MI	BTN2A1	Butyrophilin subfamily 2 member A1	Inflammation	Q7KYR7	OID20713	Weighted median	190	0.0763843	0.0146825	1.9673e-07	Forward trans-MR	EUR
Myocardial infarction	MI	BTN2A1	Butyrophilin subfamily 2 member A1	Inflammation	Q7KYR7	OID20713	Weighted mode	190	0.0720751	0.0142209	9.52345e-07	Forward trans-MR	EUR
Pericarditis	Pericarditis	BTN2A1	Butyrophilin subfamily 2 member A1	Inflammation	Q7KYR7	OID20713	Inverse variance weighted	190	0.193475	0.0276579	2.64723e-12	Forward trans-MR	EUR
Pericarditis	Pericarditis	BTN2A1	Butyrophilin subfamily 2 member A1	Inflammation	Q7KYR7	OID20713	MR Egger	190	0.273167	0.0455439	1.00531e-08	Forward trans-MR	EUR
Pericarditis	Pericarditis	BTN2A1	Butyrophilin subfamily 2 member A1	Inflammation	Q7KYR7	OID20713	Weighted median	190	0.232008	0.0413471	2.0091e-08	Forward trans-MR	EUR
Pericarditis	Pericarditis	BTN2A1	Butyrophilin subfamily 2 member A1	Inflammation	Q7KYR7	OID20713	Weighted mode	190	0.212666	0.0413	6.53378e-07	Forward trans-MR	EUR
Peripheral arterial disease	PAD	BTN2A1	Butyrophilin subfamily 2 member A1	Inflammation	Q7KYR7	OID20713	Inverse variance weighted	190	0.27341	0.0209777	7.90379e-39	Forward trans-MR	EUR
Peripheral arterial disease	PAD	BTN2A1	Butyrophilin subfamily 2 member A1	Inflammation	Q7KYR7	OID20713	MR Egger	190	0.284547	0.0351316	6.79491e-14	Forward trans-MR	EUR
Peripheral arterial disease	PAD	BTN2A1	Butyrophilin subfamily 2 member A1	Inflammation	Q7KYR7	OID20713	Weighted median	190	0.265096	0.0261926	4.45609e-24	Forward trans-MR	EUR
Peripheral arterial disease	PAD	BTN2A1	Butyrophilin subfamily 2 member A1	Inflammation	Q7KYR7	OID20713	Weighted mode	190	0.270963	0.0308383	9.3198e-16	Forward trans-MR	EUR
Peripheral arterial disease	PAD	BTN2A1	Butyrophilin subfamily 2 member A1	Inflammation	Q7KYR7	OID20713	Inverse variance weighted	52	0.191302	0.031641	1.48461e-09	Forward cis-MR	EUR
Peripheral arterial disease	PAD	BTN2A1	Butyrophilin subfamily 2 member A1	Inflammation	Q7KYR7	OID20713	MR Egger	52	0.220632	0.0578513	0.000377046	Forward cis-MR	EUR
Peripheral arterial disease	PAD	BTN2A1	Butyrophilin subfamily 2 member A1	Inflammation	Q7KYR7	OID20713	Simple mode	52	0.215423	0.0763043	0.00676467	Forward cis-MR	EUR
Peripheral arterial disease	PAD	BTN2A1	Butyrophilin subfamily 2 member A1	Inflammation	Q7KYR7	OID20713	Weighted median	52	0.229225	0.0440381	1.93843e-07	Forward cis-MR	EUR
Peripheral arterial disease	PAD	BTN2A1	Butyrophilin subfamily 2 member A1	Inflammation	Q7KYR7	OID20713	Weighted mode	52	0.241335	0.0435797	1.07602e-06	Forward cis-MR	EUR
Varicose	Varicose	BTN2A1	Butyrophilin subfamily 2 member A1	Inflammation	Q7KYR7	OID20713	Inverse variance weighted	190	-0.217982	0.0136494	2.06323e-57	Forward trans-MR	EUR
Varicose	Varicose	BTN2A1	Butyrophilin subfamily 2 member A1	Inflammation	Q7KYR7	OID20713	MR Egger	190	-0.216905	0.0227569	8.12164e-18	Forward trans-MR	EUR
Varicose	Varicose	BTN2A1	Butyrophilin subfamily 2 member A1	Inflammation	Q7KYR7	OID20713	Weighted median	190	-0.231361	0.0165417	1.88484e-44	Forward trans-MR	EUR
Varicose	Varicose	BTN2A1	Butyrophilin subfamily 2 member A1	Inflammation	Q7KYR7	OID20713	Weighted mode	190	-0.234912	0.0166438	2.3168e-31	Forward trans-MR	EUR
Varicose	Varicose	BTN2A1	Butyrophilin subfamily 2 member A1	Inflammation	Q7KYR7	OID20713	Inverse variance weighted	52	-0.16936	0.0267556	2.45321e-10	Forward cis-MR	EUR
Varicose	Varicose	BTN2A1	Butyrophilin subfamily 2 member A1	Inflammation	Q7KYR7	OID20713	MR Egger	52	-0.153726	0.048455	0.00258352	Forward cis-MR	EUR
Varicose	Varicose	BTN2A1	Butyrophilin subfamily 2 member A1	Inflammation	Q7KYR7	OID20713	Simple mode	52	-0.209235	0.0529228	0.000238009	Forward cis-MR	EUR
Varicose	Varicose	BTN2A1	Butyrophilin subfamily 2 member A1	Inflammation	Q7KYR7	OID20713	Weighted median	52	-0.189261	0.0261972	5.03001e-13	Forward cis-MR	EUR
Varicose	Varicose	BTN2A1	Butyrophilin subfamily 2 member A1	Inflammation	Q7KYR7	OID20713	Weighted mode	52	-0.209235	0.0246891	2.65096e-11	Forward cis-MR	EUR
Cardiac valvular disease	Cardiac_Valvular_Disease	BTN3A2	Butyrophilin subfamily 3 member A2	Inflammation	P78410	OID20540	Inverse variance weighted	360	-0.0371878	0.00639016	5.90095e-09	Forward trans-MR	EUR
Cardiac valvular disease	Cardiac_Valvular_Disease	BTN3A2	Butyrophilin subfamily 3 member A2	Inflammation	P78410	OID20540	MR Egger	360	-0.0583672	0.00944193	1.72833e-09	Forward trans-MR	EUR
Cardiac valvular disease	Cardiac_Valvular_Disease	BTN3A2	Butyrophilin subfamily 3 member A2	Inflammation	P78410	OID20540	Weighted median	360	-0.0406203	0.00959486	2.30032e-05	Forward trans-MR	EUR
Cardiac valvular disease	Cardiac_Valvular_Disease	BTN3A2	Butyrophilin subfamily 3 member A2	Inflammation	P78410	OID20540	Weighted mode	360	-0.0438843	0.00882893	1.03608e-06	Forward trans-MR	EUR
Ischemic stroke	IS	BTN3A2	Butyrophilin subfamily 3 member A2	Inflammation	P78410	OID20540	Inverse variance weighted	360	-0.0963682	0.0078749	1.96234e-34	Forward trans-MR	EUR
Ischemic stroke	IS	BTN3A2	Butyrophilin subfamily 3 member A2	Inflammation	P78410	OID20540	MR Egger	360	-0.101447	0.0117584	2.07121e-16	Forward trans-MR	EUR
Ischemic stroke	IS	BTN3A2	Butyrophilin subfamily 3 member A2	Inflammation	P78410	OID20540	Weighted median	360	-0.101138	0.0117648	8.20302e-18	Forward trans-MR	EUR
Ischemic stroke	IS	BTN3A2	Butyrophilin subfamily 3 member A2	Inflammation	P78410	OID20540	Weighted mode	360	-0.0972852	0.0114902	6.53306e-16	Forward trans-MR	EUR
Ischemic stroke	IS	BTN3A2	Butyrophilin subfamily 3 member A2	Inflammation	P78410	OID20540	Inverse variance weighted	102	-0.0685544	0.0106047	1.01633e-10	Forward cis-MR	EUR
Ischemic stroke	IS	BTN3A2	Butyrophilin subfamily 3 member A2	Inflammation	P78410	OID20540	MR Egger	102	-0.0956006	0.0165423	8.55142e-08	Forward cis-MR	EUR
Ischemic stroke	IS	BTN3A2	Butyrophilin subfamily 3 member A2	Inflammation	P78410	OID20540	Simple mode	102	-0.0587895	0.031303	0.0632553	Forward cis-MR	EUR
Ischemic stroke	IS	BTN3A2	Butyrophilin subfamily 3 member A2	Inflammation	P78410	OID20540	Weighted median	102	-0.0961365	0.0164081	4.65408e-09	Forward cis-MR	EUR
Ischemic stroke	IS	BTN3A2	Butyrophilin subfamily 3 member A2	Inflammation	P78410	OID20540	Weighted mode	102	-0.0841686	0.0144067	6.3183e-08	Forward cis-MR	EUR
Pericarditis	Pericarditis	BTN3A2	Butyrophilin subfamily 3 member A2	Inflammation	P78410	OID20540	Inverse variance weighted	360	-0.0884689	0.0162616	5.31726e-08	Forward trans-MR	EUR
Pericarditis	Pericarditis	BTN3A2	Butyrophilin subfamily 3 member A2	Inflammation	P78410	OID20540	MR Egger	360	-0.0963058	0.0242498	8.6389e-05	Forward trans-MR	EUR
Pericarditis	Pericarditis	BTN3A2	Butyrophilin subfamily 3 member A2	Inflammation	P78410	OID20540	Weighted median	360	-0.108773	0.0249096	1.26131e-05	Forward trans-MR	EUR
Pericarditis	Pericarditis	BTN3A2	Butyrophilin subfamily 3 member A2	Inflammation	P78410	OID20540	Weighted mode	360	-0.121128	0.0247803	1.53805e-06	Forward trans-MR	EUR
Peripheral arterial disease	PAD	BTN3A2	Butyrophilin subfamily 3 member A2	Inflammation	P78410	OID20540	Inverse variance weighted	360	-0.115711	0.0123019	5.15292e-21	Forward trans-MR	EUR
Peripheral arterial disease	PAD	BTN3A2	Butyrophilin subfamily 3 member A2	Inflammation	P78410	OID20540	MR Egger	360	-0.125967	0.0183426	2.90077e-11	Forward trans-MR	EUR
Peripheral arterial disease	PAD	BTN3A2	Butyrophilin subfamily 3 member A2	Inflammation	P78410	OID20540	Weighted median	360	-0.143388	0.0164373	2.70161e-18	Forward trans-MR	EUR
Peripheral arterial disease	PAD	BTN3A2	Butyrophilin subfamily 3 member A2	Inflammation	P78410	OID20540	Weighted mode	360	-0.152751	0.0167131	4.71482e-18	Forward trans-MR	EUR
Peripheral arterial disease	PAD	BTN3A2	Butyrophilin subfamily 3 member A2	Inflammation	P78410	OID20540	Inverse variance weighted	102	-0.0916757	0.0171597	9.16765e-08	Forward cis-MR	EUR
Peripheral arterial disease	PAD	BTN3A2	Butyrophilin subfamily 3 member A2	Inflammation	P78410	OID20540	MR Egger	102	-0.0663707	0.0266941	0.0145629	Forward cis-MR	EUR
Peripheral arterial disease	PAD	BTN3A2	Butyrophilin subfamily 3 member A2	Inflammation	P78410	OID20540	Simple mode	102	-0.149571	0.0478083	0.00229604	Forward cis-MR	EUR
Peripheral arterial disease	PAD	BTN3A2	Butyrophilin subfamily 3 member A2	Inflammation	P78410	OID20540	Weighted median	102	-0.124756	0.0214562	6.08343e-09	Forward cis-MR	EUR
Peripheral arterial disease	PAD	BTN3A2	Butyrophilin subfamily 3 member A2	Inflammation	P78410	OID20540	Weighted mode	102	-0.117943	0.0182305	3.56186e-09	Forward cis-MR	EUR
Varicose	Varicose	BTN3A2	Butyrophilin subfamily 3 member A2	Inflammation	P78410	OID20540	Inverse variance weighted	360	0.0799283	0.00835593	1.11696e-21	Forward trans-MR	EUR
Varicose	Varicose	BTN3A2	Butyrophilin subfamily 3 member A2	Inflammation	P78410	OID20540	MR Egger	360	0.0836354	0.0124778	7.97064e-11	Forward trans-MR	EUR
Varicose	Varicose	BTN3A2	Butyrophilin subfamily 3 member A2	Inflammation	P78410	OID20540	Weighted median	360	0.112755	0.00998924	1.51068e-29	Forward trans-MR	EUR
Varicose	Varicose	BTN3A2	Butyrophilin subfamily 3 member A2	Inflammation	P78410	OID20540	Weighted mode	360	0.125633	0.00939722	2.30771e-33	Forward trans-MR	EUR
Angina pectoris	Angina	C1R	Complement C1r subcomponent	Inflammation_II	P00736	OID30753	Inverse variance weighted	44	0.12461	0.019805	3.13647e-10	Forward trans-MR	EUR
Angina pectoris	Angina	C1R	Complement C1r subcomponent	Inflammation_II	P00736	OID30753	MR Egger	44	0.0910517	0.0307346	0.00500592	Forward trans-MR	EUR
Angina pectoris	Angina	C1R	Complement C1r subcomponent	Inflammation_II	P00736	OID30753	Weighted median	44	0.113796	0.0301118	0.000157387	Forward trans-MR	EUR
Angina pectoris	Angina	C1R	Complement C1r subcomponent	Inflammation_II	P00736	OID30753	Weighted mode	44	0.109412	0.0277581	0.000293107	Forward trans-MR	EUR
Angina pectoris	Angina	C1R	Complement C1r subcomponent	Inflammation_II	P00736	OID30753	MR Egger	34	0.11338	0.0335027	0.00190151	Forward cis-MR	EUR
Angina pectoris	Angina	C1R	Complement C1r subcomponent	Inflammation_II	P00736	OID30753	Simple mode	34	0.241868	0.0620908	0.000452336	Forward cis-MR	EUR
Angina pectoris	Angina	C1R	Complement C1r subcomponent	Inflammation_II	P00736	OID30753	Weighted median	34	0.115746	0.0290445	6.74384e-05	Forward cis-MR	EUR
Angina pectoris	Angina	C1R	Complement C1r subcomponent	Inflammation_II	P00736	OID30753	Weighted mode	34	0.114531	0.0285848	0.000330118	Forward cis-MR	EUR
Angina pectoris	Angina	C1R	Complement C1r subcomponent	Inflammation_II	P00736	OID30753	Inverse variance weighted	34	0.126988	0.0214029	2.9705e-09	Forward cis-MR	EUR
Stable angina pectoris	SAP	C1R	Complement C1r subcomponent	Inflammation_II	P00736	OID30753	Inverse variance weighted	38	0.171711	0.0266521	1.17372e-10	Forward trans-MR	EUR
Stable angina pectoris	SAP	C1R	Complement C1r subcomponent	Inflammation_II	P00736	OID30753	MR Egger	38	0.122049	0.0404602	0.00467047	Forward trans-MR	EUR
Stable angina pectoris	SAP	C1R	Complement C1r subcomponent	Inflammation_II	P00736	OID30753	Weighted median	38	0.170024	0.0366819	3.56751e-06	Forward trans-MR	EUR
Stable angina pectoris	SAP	C1R	Complement C1r subcomponent	Inflammation_II	P00736	OID30753	Weighted mode	38	0.170436	0.0357467	2.8832e-05	Forward trans-MR	EUR
Stable angina pectoris	SAP	C1R	Complement C1r subcomponent	Inflammation_II	P00736	OID30753	Inverse variance weighted	32	0.17763	0.0268583	3.75086e-11	Forward cis-MR	EUR
Stable angina pectoris	SAP	C1R	Complement C1r subcomponent	Inflammation_II	P00736	OID30753	MR Egger	32	0.147797	0.0417635	0.00133164	Forward cis-MR	EUR
Stable angina pectoris	SAP	C1R	Complement C1r subcomponent	Inflammation_II	P00736	OID30753	Simple mode	32	0.265138	0.077664	0.00180329	Forward cis-MR	EUR
Stable angina pectoris	SAP	C1R	Complement C1r subcomponent	Inflammation_II	P00736	OID30753	Weighted median	32	0.171216	0.0361496	2.17643e-06	Forward cis-MR	EUR
Stable angina pectoris	SAP	C1R	Complement C1r subcomponent	Inflammation_II	P00736	OID30753	Weighted mode	32	0.170901	0.0353893	3.50262e-05	Forward cis-MR	EUR
Stable angina pectoris	SAP	C1S	Complement C1s subcomponent	Inflammation_II	P09871	OID30731	Inverse variance weighted	44	0.106767	0.0190897	2.23283e-08	Forward cis-MR	EUR
Stable angina pectoris	SAP	C1S	Complement C1s subcomponent	Inflammation_II	P09871	OID30731	MR Egger	44	0.119244	0.0303433	0.00031149	Forward cis-MR	EUR
Stable angina pectoris	SAP	C1S	Complement C1s subcomponent	Inflammation_II	P09871	OID30731	Simple mode	44	0.0470017	0.0414199	0.262761	Forward cis-MR	EUR
Stable angina pectoris	SAP	C1S	Complement C1s subcomponent	Inflammation_II	P09871	OID30731	Weighted median	44	0.100058	0.0293251	0.000644804	Forward cis-MR	EUR
Stable angina pectoris	SAP	C1S	Complement C1s subcomponent	Inflammation_II	P09871	OID30731	Weighted mode	44	0.10587	0.0245039	9.02819e-05	Forward cis-MR	EUR
Angina pectoris	Angina	C2	Complement C2	Cardiometabolic	P06681	OID20410	Inverse variance weighted	136	0.0759642	0.0127227	2.36187e-09	Forward trans-MR	EUR
Angina pectoris	Angina	C2	Complement C2	Cardiometabolic	P06681	OID20410	MR Egger	136	0.0478356	0.0197124	0.0165671	Forward trans-MR	EUR
Angina pectoris	Angina	C2	Complement C2	Cardiometabolic	P06681	OID20410	Weighted median	136	0.0375946	0.0156679	0.0164186	Forward trans-MR	EUR
Angina pectoris	Angina	C2	Complement C2	Cardiometabolic	P06681	OID20410	Weighted mode	136	0.035859	0.0183672	0.0529671	Forward trans-MR	EUR
Atrial flutter/fibrillation	Atrial_Flutter	C2	Complement C2	Cardiometabolic	P06681	OID20410	Inverse variance weighted	136	0.0669493	0.0114376	4.81561e-09	Forward trans-MR	EUR
Atrial flutter/fibrillation	Atrial_Flutter	C2	Complement C2	Cardiometabolic	P06681	OID20410	MR Egger	136	0.0578033	0.0179371	0.0015954	Forward trans-MR	EUR
Atrial flutter/fibrillation	Atrial_Flutter	C2	Complement C2	Cardiometabolic	P06681	OID20410	Weighted median	136	0.0626249	0.0172476	0.000282388	Forward trans-MR	EUR
Atrial flutter/fibrillation	Atrial_Flutter	C2	Complement C2	Cardiometabolic	P06681	OID20410	Weighted mode	136	0.0270134	0.0206405	0.192839	Forward trans-MR	EUR
Cardiac valvular disease	Cardiac_Valvular_Disease	C2	Complement C2	Cardiometabolic	P06681	OID20410	Inverse variance weighted	136	0.0703839	0.0117953	2.41516e-09	Forward trans-MR	EUR
Cardiac valvular disease	Cardiac_Valvular_Disease	C2	Complement C2	Cardiometabolic	P06681	OID20410	MR Egger	136	0.0415921	0.0175822	0.0194354	Forward trans-MR	EUR
Cardiac valvular disease	Cardiac_Valvular_Disease	C2	Complement C2	Cardiometabolic	P06681	OID20410	Weighted median	136	0.0391667	0.0178969	0.0286359	Forward trans-MR	EUR
Cardiac valvular disease	Cardiac_Valvular_Disease	C2	Complement C2	Cardiometabolic	P06681	OID20410	Weighted mode	136	0.0331123	0.0168376	0.0512845	Forward trans-MR	EUR
Ischemic stroke	IS	C2	Complement C2	Cardiometabolic	P06681	OID20410	Inverse variance weighted	136	0.12919	0.0168876	2.00997e-14	Forward trans-MR	EUR
Ischemic stroke	IS	C2	Complement C2	Cardiometabolic	P06681	OID20410	MR Egger	136	0.0748331	0.0253581	0.0037395	Forward trans-MR	EUR
Ischemic stroke	IS	C2	Complement C2	Cardiometabolic	P06681	OID20410	Weighted median	136	0.0874462	0.0232206	0.000165953	Forward trans-MR	EUR
Ischemic stroke	IS	C2	Complement C2	Cardiometabolic	P06681	OID20410	Weighted mode	136	0.0612268	0.0234342	0.0100008	Forward trans-MR	EUR
Myocardial infarction	MI	C2	Complement C2	Cardiometabolic	P06681	OID20410	Inverse variance weighted	136	0.0706463	0.0132508	9.74213e-08	Forward trans-MR	EUR
Myocardial infarction	MI	C2	Complement C2	Cardiometabolic	P06681	OID20410	MR Egger	136	0.0384174	0.020449	0.0624592	Forward trans-MR	EUR
Myocardial infarction	MI	C2	Complement C2	Cardiometabolic	P06681	OID20410	Weighted median	136	0.0528231	0.019395	0.00645857	Forward trans-MR	EUR
Myocardial infarction	MI	C2	Complement C2	Cardiometabolic	P06681	OID20410	Weighted mode	136	0.0447809	0.022993	0.05354	Forward trans-MR	EUR
Pericarditis	Pericarditis	C2	Complement C2	Cardiometabolic	P06681	OID20410	Inverse variance weighted	136	0.188771	0.0332671	1.39171e-08	Forward trans-MR	EUR
Pericarditis	Pericarditis	C2	Complement C2	Cardiometabolic	P06681	OID20410	MR Egger	136	0.159311	0.052417	0.00285197	Forward trans-MR	EUR
Pericarditis	Pericarditis	C2	Complement C2	Cardiometabolic	P06681	OID20410	Weighted median	136	0.135463	0.0535136	0.0113617	Forward trans-MR	EUR
Pericarditis	Pericarditis	C2	Complement C2	Cardiometabolic	P06681	OID20410	Weighted mode	136	0.0849052	0.0625592	0.176984	Forward trans-MR	EUR
Peripheral arterial disease	PAD	C2	Complement C2	Cardiometabolic	P06681	OID20410	Inverse variance weighted	136	0.257218	0.0253439	3.34423e-24	Forward trans-MR	EUR
Peripheral arterial disease	PAD	C2	Complement C2	Cardiometabolic	P06681	OID20410	MR Egger	136	0.186691	0.0382739	2.99334e-06	Forward trans-MR	EUR
Peripheral arterial disease	PAD	C2	Complement C2	Cardiometabolic	P06681	OID20410	Weighted median	136	0.165513	0.0324645	3.42767e-07	Forward trans-MR	EUR
Peripheral arterial disease	PAD	C2	Complement C2	Cardiometabolic	P06681	OID20410	Weighted mode	136	0.127691	0.0338269	0.000238964	Forward trans-MR	EUR
Peripheral arterial disease	PAD	C2	Complement C2	Cardiometabolic	P06681	OID20410	Inverse variance weighted	58	0.232679	0.0303242	1.67968e-14	Forward cis-MR	EUR
Peripheral arterial disease	PAD	C2	Complement C2	Cardiometabolic	P06681	OID20410	MR Egger	58	0.161949	0.0467379	0.00102435	Forward cis-MR	EUR
Peripheral arterial disease	PAD	C2	Complement C2	Cardiometabolic	P06681	OID20410	Simple mode	58	0.130679	0.0898175	0.151171	Forward cis-MR	EUR
Peripheral arterial disease	PAD	C2	Complement C2	Cardiometabolic	P06681	OID20410	Weighted median	58	0.149043	0.0379254	8.49778e-05	Forward cis-MR	EUR
Peripheral arterial disease	PAD	C2	Complement C2	Cardiometabolic	P06681	OID20410	Weighted mode	58	0.11447	0.0379067	0.00378073	Forward cis-MR	EUR
Angina pectoris	Angina	CA11	Carbonic anhydrase-related protein 11	Oncology	O75493	OID21195	Inverse variance weighted	14	0.512206	0.0886793	7.65258e-09	Forward trans-MR	EUR
Angina pectoris	Angina	CA11	Carbonic anhydrase-related protein 11	Oncology	O75493	OID21195	MR Egger	14	0.713768	0.184362	0.00222157	Forward trans-MR	EUR
Angina pectoris	Angina	CA11	Carbonic anhydrase-related protein 11	Oncology	O75493	OID21195	Weighted median	14	0.635653	0.0778291	3.15402e-16	Forward trans-MR	EUR
Angina pectoris	Angina	CA11	Carbonic anhydrase-related protein 11	Oncology	O75493	OID21195	Weighted mode	14	0.659315	0.075714	8.73312e-07	Forward trans-MR	EUR
Myocardial infarction	MI	CA11	Carbonic anhydrase-related protein 11	Oncology	O75493	OID21195	Inverse variance weighted	14	0.515407	0.0694946	1.2025e-13	Forward trans-MR	EUR
Myocardial infarction	MI	CA11	Carbonic anhydrase-related protein 11	Oncology	O75493	OID21195	MR Egger	14	0.626051	0.148775	0.00121441	Forward trans-MR	EUR
Myocardial infarction	MI	CA11	Carbonic anhydrase-related protein 11	Oncology	O75493	OID21195	Weighted median	14	0.622168	0.0764012	3.84224e-16	Forward trans-MR	EUR
Myocardial infarction	MI	CA11	Carbonic anhydrase-related protein 11	Oncology	O75493	OID21195	Weighted mode	14	0.629909	0.0797539	2.57214e-06	Forward trans-MR	EUR
Peripheral arterial disease	PAD	CA11	Carbonic anhydrase-related protein 11	Oncology	O75493	OID21195	Inverse variance weighted	14	0.507494	0.0869266	5.27691e-09	Forward trans-MR	EUR
Peripheral arterial disease	PAD	CA11	Carbonic anhydrase-related protein 11	Oncology	O75493	OID21195	MR Egger	14	0.595454	0.191657	0.00907349	Forward trans-MR	EUR
Peripheral arterial disease	PAD	CA11	Carbonic anhydrase-related protein 11	Oncology	O75493	OID21195	Weighted median	14	0.479346	0.105098	5.09265e-06	Forward trans-MR	EUR
Peripheral arterial disease	PAD	CA11	Carbonic anhydrase-related protein 11	Oncology	O75493	OID21195	Weighted mode	14	0.477771	0.11236	0.000943432	Forward trans-MR	EUR
Angina pectoris	Angina	CA12	Carbonic anhydrase 12	Oncology	O43570	OID21344	MR Egger	55	0.102174	0.0293576	0.0010105	Forward cis-MR	EUR
Angina pectoris	Angina	CA12	Carbonic anhydrase 12	Oncology	O43570	OID21344	Simple mode	55	0.121315	0.0444939	0.00861226	Forward cis-MR	EUR
Angina pectoris	Angina	CA12	Carbonic anhydrase 12	Oncology	O43570	OID21344	Weighted median	55	0.0878383	0.0250292	0.000449056	Forward cis-MR	EUR
Angina pectoris	Angina	CA12	Carbonic anhydrase 12	Oncology	O43570	OID21344	Weighted mode	55	0.0879684	0.0243463	0.00066413	Forward cis-MR	EUR
Angina pectoris	Angina	CA12	Carbonic anhydrase 12	Oncology	O43570	OID21344	Inverse variance weighted	55	0.098015	0.0169255	6.99853e-09	Forward cis-MR	EUR
Stable angina pectoris	SAP	CA12	Carbonic anhydrase 12	Oncology	O43570	OID21344	Inverse variance weighted	51	0.102371	0.019418	1.34981e-07	Forward cis-MR	EUR
Stable angina pectoris	SAP	CA12	Carbonic anhydrase 12	Oncology	O43570	OID21344	MR Egger	51	0.0992866	0.0335205	0.00470423	Forward cis-MR	EUR
Stable angina pectoris	SAP	CA12	Carbonic anhydrase 12	Oncology	O43570	OID21344	Simple mode	51	0.160643	0.04934	0.00203262	Forward cis-MR	EUR
Stable angina pectoris	SAP	CA12	Carbonic anhydrase 12	Oncology	O43570	OID21344	Weighted median	51	0.0853111	0.0305307	0.0052017	Forward cis-MR	EUR
Stable angina pectoris	SAP	CA12	Carbonic anhydrase 12	Oncology	O43570	OID21344	Weighted mode	51	0.0827051	0.0273828	0.00397079	Forward cis-MR	EUR
Ischemic stroke	IS	CAPS	Calcyphosin	Neurology_II	Q13938	OID31126	Inverse variance weighted	101	-0.236158	0.033524	1.86197e-12	Forward trans-MR	EUR
Ischemic stroke	IS	CAPS	Calcyphosin	Neurology_II	Q13938	OID31126	MR Egger	101	-0.0217774	0.0611206	0.722373	Forward trans-MR	EUR
Ischemic stroke	IS	CAPS	Calcyphosin	Neurology_II	Q13938	OID31126	Weighted median	101	-0.183421	0.0416871	1.08279e-05	Forward trans-MR	EUR
Ischemic stroke	IS	CAPS	Calcyphosin	Neurology_II	Q13938	OID31126	Weighted mode	101	-0.116921	0.0620632	0.0624824	Forward trans-MR	EUR
Varicose	Varicose	CCL19	C-C motif chemokine 19	Neurology	Q99731	OID21030	MR Egger	85	0.0427715	0.0361186	0.239716	Forward trans-MR	EUR
Varicose	Varicose	CCL19	C-C motif chemokine 19	Neurology	Q99731	OID21030	Weighted median	85	0.106872	0.0263664	5.04873e-05	Forward trans-MR	EUR
Varicose	Varicose	CCL19	C-C motif chemokine 19	Neurology	Q99731	OID21030	Weighted mode	85	0.0664234	0.0284936	0.0221406	Forward trans-MR	EUR
Varicose	Varicose	CCL19	C-C motif chemokine 19	Neurology	Q99731	OID21030	Inverse variance weighted	85	0.151659	0.0247807	9.35425e-10	Forward trans-MR	EUR
Varicose	Varicose	CCL25	C-C motif chemokine 25	Inflammation	O15444	OID20674	MR Egger	266	-0.0259116	0.0139303	0.0639852	Forward trans-MR	EUR
Varicose	Varicose	CCL25	C-C motif chemokine 25	Inflammation	O15444	OID20674	Weighted median	266	-0.0282458	0.0133615	0.034518	Forward trans-MR	EUR
Varicose	Varicose	CCL25	C-C motif chemokine 25	Inflammation	O15444	OID20674	Weighted mode	266	-0.0235725	0.0123596	0.0575733	Forward trans-MR	EUR
Varicose	Varicose	CCL25	C-C motif chemokine 25	Inflammation	O15444	OID20674	Inverse variance weighted	266	-0.0648191	0.00939104	5.11936e-12	Forward trans-MR	EUR
Myocardial infarction	MI	CCL4	C-C motif chemokine 4	Inflammation	P13236	OID20695	Inverse variance weighted	161	0.0968503	0.0171073	1.502e-08	Forward trans-MR	EUR
Myocardial infarction	MI	CCL4	C-C motif chemokine 4	Inflammation	P13236	OID20695	MR Egger	161	0.0563833	0.0264778	0.0347557	Forward trans-MR	EUR
Myocardial infarction	MI	CCL4	C-C motif chemokine 4	Inflammation	P13236	OID20695	Weighted median	161	0.07989	0.0192002	3.17012e-05	Forward trans-MR	EUR
Myocardial infarction	MI	CCL4	C-C motif chemokine 4	Inflammation	P13236	OID20695	Weighted mode	161	0.0857577	0.0219024	0.000133286	Forward trans-MR	EUR
Ischemic stroke	IS	CD1C	T-cell surface glycoprotein CD1c	Oncology	P29017	OID21483	Inverse variance weighted	200	0.192968	0.020687	1.07892e-20	Forward trans-MR	EUR
Ischemic stroke	IS	CD1C	T-cell surface glycoprotein CD1c	Oncology	P29017	OID21483	MR Egger	200	0.159606	0.0365691	2.05031e-05	Forward trans-MR	EUR
Ischemic stroke	IS	CD1C	T-cell surface glycoprotein CD1c	Oncology	P29017	OID21483	Weighted median	200	0.168111	0.029288	9.47037e-09	Forward trans-MR	EUR
Ischemic stroke	IS	CD1C	T-cell surface glycoprotein CD1c	Oncology	P29017	OID21483	Weighted mode	200	0.0611517	0.0729249	0.402723	Forward trans-MR	EUR
Pericarditis	Pericarditis	CD1C	T-cell surface glycoprotein CD1c	Oncology	P29017	OID21483	Inverse variance weighted	200	0.294832	0.0387186	2.6424e-14	Forward trans-MR	EUR
Pericarditis	Pericarditis	CD1C	T-cell surface glycoprotein CD1c	Oncology	P29017	OID21483	MR Egger	200	0.378845	0.0696087	1.54271e-07	Forward trans-MR	EUR
Pericarditis	Pericarditis	CD1C	T-cell surface glycoprotein CD1c	Oncology	P29017	OID21483	Weighted median	200	0.276116	0.0595113	3.48871e-06	Forward trans-MR	EUR
Pericarditis	Pericarditis	CD1C	T-cell surface glycoprotein CD1c	Oncology	P29017	OID21483	Weighted mode	200	0.260118	0.0688234	0.000207621	Forward trans-MR	EUR
Peripheral arterial disease	PAD	CD1C	T-cell surface glycoprotein CD1c	Oncology	P29017	OID21483	Inverse variance weighted	200	0.303133	0.0292432	3.5425e-25	Forward trans-MR	EUR
Peripheral arterial disease	PAD	CD1C	T-cell surface glycoprotein CD1c	Oncology	P29017	OID21483	MR Egger	200	0.292041	0.0518326	5.97873e-08	Forward trans-MR	EUR
Peripheral arterial disease	PAD	CD1C	T-cell surface glycoprotein CD1c	Oncology	P29017	OID21483	Weighted median	200	0.256272	0.0396222	9.93849e-11	Forward trans-MR	EUR
Peripheral arterial disease	PAD	CD1C	T-cell surface glycoprotein CD1c	Oncology	P29017	OID21483	Weighted mode	200	0.159108	0.0715198	0.0272271	Forward trans-MR	EUR
Varicose	Varicose	CD200R1	Cell surface glycoprotein CD200 receptor 1	Inflammation	Q8TD46	OID20595	Inverse variance weighted	128	0.0494739	0.00879099	1.82521e-08	Forward cis-MR	EUR
Varicose	Varicose	CD200R1	Cell surface glycoprotein CD200 receptor 1	Inflammation	Q8TD46	OID20595	MR Egger	128	0.0266308	0.0131413	0.0448252	Forward cis-MR	EUR
Varicose	Varicose	CD200R1	Cell surface glycoprotein CD200 receptor 1	Inflammation	Q8TD46	OID20595	Simple mode	128	0.0285875	0.0241751	0.23921	Forward cis-MR	EUR
Varicose	Varicose	CD200R1	Cell surface glycoprotein CD200 receptor 1	Inflammation	Q8TD46	OID20595	Weighted median	128	0.0419353	0.0131887	0.00147459	Forward cis-MR	EUR
Varicose	Varicose	CD200R1	Cell surface glycoprotein CD200 receptor 1	Inflammation	Q8TD46	OID20595	Weighted mode	128	0.0393185	0.0141225	0.00618881	Forward cis-MR	EUR
Ischemic stroke	IS	CD209	CD209 antigen	Cardiometabolic	Q9NNX6	OID20262	Inverse variance weighted	219	0.0639934	0.0103085	5.3716e-10	Forward trans-MR	EUR
Ischemic stroke	IS	CD209	CD209 antigen	Cardiometabolic	Q9NNX6	OID20262	MR Egger	219	0.0731494	0.015394	3.66682e-06	Forward trans-MR	EUR
Ischemic stroke	IS	CD209	CD209 antigen	Cardiometabolic	Q9NNX6	OID20262	Weighted median	219	0.0778785	0.0162513	1.65001e-06	Forward trans-MR	EUR
Ischemic stroke	IS	CD209	CD209 antigen	Cardiometabolic	Q9NNX6	OID20262	Weighted mode	219	0.0824248	0.0151565	1.43851e-07	Forward trans-MR	EUR
Varicose	Varicose	CD209	CD209 antigen	Cardiometabolic	Q9NNX6	OID20262	MR Egger	219	0.0723094	0.0123098	1.5827e-08	Forward trans-MR	EUR
Varicose	Varicose	CD209	CD209 antigen	Cardiometabolic	Q9NNX6	OID20262	Weighted median	219	0.0549089	0.0130565	2.60541e-05	Forward trans-MR	EUR
Varicose	Varicose	CD209	CD209 antigen	Cardiometabolic	Q9NNX6	OID20262	Weighted mode	219	0.0504734	0.0122351	5.26825e-05	Forward trans-MR	EUR
Varicose	Varicose	CD209	CD209 antigen	Cardiometabolic	Q9NNX6	OID20262	Inverse variance weighted	219	0.0443897	0.00838238	1.18627e-07	Forward trans-MR	EUR
Ventricular arrhythmia	Ventricular_Arrhythmia	CD22	B-cell receptor CD22	Inflammation	P20273	OID20637	Inverse variance weighted	30	-0.636026	0.112741	1.68583e-08	Forward cis-MR	EUR
Ventricular arrhythmia	Ventricular_Arrhythmia	CD22	B-cell receptor CD22	Inflammation	P20273	OID20637	MR Egger	30	-0.322762	0.20445	0.125641	Forward cis-MR	EUR
Ventricular arrhythmia	Ventricular_Arrhythmia	CD22	B-cell receptor CD22	Inflammation	P20273	OID20637	Simple mode	30	-0.878144	0.359047	0.0207589	Forward cis-MR	EUR
Ventricular arrhythmia	Ventricular_Arrhythmia	CD22	B-cell receptor CD22	Inflammation	P20273	OID20637	Weighted median	30	-0.449537	0.158252	0.00450221	Forward cis-MR	EUR
Ventricular arrhythmia	Ventricular_Arrhythmia	CD22	B-cell receptor CD22	Inflammation	P20273	OID20637	Weighted mode	30	-0.463572	0.15881	0.00672311	Forward cis-MR	EUR
Stable angina pectoris	SAP	CD300LF	CMRF35-like molecule 1	Oncology	Q8TDQ1	OID21469	Inverse variance weighted	132	-0.0430239	0.00746814	8.36228e-09	Forward cis-MR	EUR
Stable angina pectoris	SAP	CD300LF	CMRF35-like molecule 1	Oncology	Q8TDQ1	OID21469	MR Egger	132	-0.0301314	0.0100352	0.00321142	Forward cis-MR	EUR
Stable angina pectoris	SAP	CD300LF	CMRF35-like molecule 1	Oncology	Q8TDQ1	OID21469	Simple mode	132	-0.0502411	0.0248352	0.0451106	Forward cis-MR	EUR
Stable angina pectoris	SAP	CD300LF	CMRF35-like molecule 1	Oncology	Q8TDQ1	OID21469	Weighted median	132	-0.0331093	0.0119846	0.00573345	Forward cis-MR	EUR
Stable angina pectoris	SAP	CD300LF	CMRF35-like molecule 1	Oncology	Q8TDQ1	OID21469	Weighted mode	132	-0.0394079	0.00969454	8.23656e-05	Forward cis-MR	EUR
Cardiac valvular disease	Cardiac_Valvular_Disease	CD34	Hematopoietic progenitor cell antigen CD34	Neurology	P28906	OID21025	Inverse variance weighted	56	-0.122627	0.0171326	8.21697e-13	Forward trans-MR	EUR
Cardiac valvular disease	Cardiac_Valvular_Disease	CD34	Hematopoietic progenitor cell antigen CD34	Neurology	P28906	OID21025	MR Egger	56	-0.128851	0.0270643	1.48502e-05	Forward trans-MR	EUR
Cardiac valvular disease	Cardiac_Valvular_Disease	CD34	Hematopoietic progenitor cell antigen CD34	Neurology	P28906	OID21025	Weighted median	56	-0.114456	0.0271874	2.55511e-05	Forward trans-MR	EUR
Cardiac valvular disease	Cardiac_Valvular_Disease	CD34	Hematopoietic progenitor cell antigen CD34	Neurology	P28906	OID21025	Weighted mode	56	-0.126581	0.021334	2.06144e-07	Forward trans-MR	EUR
Chronic heart failure	CHF	CD34	Hematopoietic progenitor cell antigen CD34	Neurology	P28906	OID21025	Inverse variance weighted	56	-0.137046	0.023722	7.59611e-09	Forward trans-MR	EUR
Chronic heart failure	CHF	CD34	Hematopoietic progenitor cell antigen CD34	Neurology	P28906	OID21025	MR Egger	56	-0.131843	0.0378886	0.00100081	Forward trans-MR	EUR
Chronic heart failure	CHF	CD34	Hematopoietic progenitor cell antigen CD34	Neurology	P28906	OID21025	Weighted median	56	-0.1383	0.0338048	4.29239e-05	Forward trans-MR	EUR
Chronic heart failure	CHF	CD34	Hematopoietic progenitor cell antigen CD34	Neurology	P28906	OID21025	Weighted mode	56	-0.146894	0.0320327	2.65334e-05	Forward trans-MR	EUR
Cardiac valvular disease	Cardiac_Valvular_Disease	CD58	Lymphocyte function-associated antigen 3	Inflammation	P19256	OID20716	Inverse variance weighted	95	-0.0926315	0.0143024	9.37771e-11	Forward trans-MR	EUR
Cardiac valvular disease	Cardiac_Valvular_Disease	CD58	Lymphocyte function-associated antigen 3	Inflammation	P19256	OID20716	MR Egger	95	-0.111244	0.0220674	2.27369e-06	Forward trans-MR	EUR
Cardiac valvular disease	Cardiac_Valvular_Disease	CD58	Lymphocyte function-associated antigen 3	Inflammation	P19256	OID20716	Weighted median	95	-0.108478	0.0251243	1.57696e-05	Forward trans-MR	EUR
Cardiac valvular disease	Cardiac_Valvular_Disease	CD58	Lymphocyte function-associated antigen 3	Inflammation	P19256	OID20716	Weighted mode	95	-0.102973	0.0213399	5.38745e-06	Forward trans-MR	EUR
Chronic heart failure	CHF	CD58	Lymphocyte function-associated antigen 3	Inflammation	P19256	OID20716	Inverse variance weighted	95	-0.106669	0.0188359	1.48702e-08	Forward trans-MR	EUR
Chronic heart failure	CHF	CD58	Lymphocyte function-associated antigen 3	Inflammation	P19256	OID20716	MR Egger	95	-0.132918	0.0290883	1.50007e-05	Forward trans-MR	EUR
Chronic heart failure	CHF	CD58	Lymphocyte function-associated antigen 3	Inflammation	P19256	OID20716	Weighted median	95	-0.137451	0.0307892	8.0347e-06	Forward trans-MR	EUR
Chronic heart failure	CHF	CD58	Lymphocyte function-associated antigen 3	Inflammation	P19256	OID20716	Weighted mode	95	-0.134085	0.0336231	0.000131815	Forward trans-MR	EUR
Ischemic stroke	IS	CD74	HLA class II histocompatibility antigen gamma chain	Neurology	P04233	OID21040	Inverse variance weighted	128	0.179841	0.0289863	5.49256e-10	Forward trans-MR	EUR
Ischemic stroke	IS	CD74	HLA class II histocompatibility antigen gamma chain	Neurology	P04233	OID21040	MR Egger	128	0.106146	0.0634755	0.0969578	Forward trans-MR	EUR
Ischemic stroke	IS	CD74	HLA class II histocompatibility antigen gamma chain	Neurology	P04233	OID21040	Weighted median	128	0.217822	0.0378416	8.6059e-09	Forward trans-MR	EUR
Ischemic stroke	IS	CD74	HLA class II histocompatibility antigen gamma chain	Neurology	P04233	OID21040	Weighted mode	128	0.300058	0.0775009	0.000172054	Forward trans-MR	EUR
Peripheral arterial disease	PAD	CD74	HLA class II histocompatibility antigen gamma chain	Neurology	P04233	OID21040	Inverse variance weighted	128	0.334468	0.0439688	2.80632e-14	Forward trans-MR	EUR
Peripheral arterial disease	PAD	CD74	HLA class II histocompatibility antigen gamma chain	Neurology	P04233	OID21040	MR Egger	128	0.309745	0.0967667	0.00173379	Forward trans-MR	EUR
Peripheral arterial disease	PAD	CD74	HLA class II histocompatibility antigen gamma chain	Neurology	P04233	OID21040	Weighted median	128	0.367016	0.0521751	2.00243e-12	Forward trans-MR	EUR
Peripheral arterial disease	PAD	CD74	HLA class II histocompatibility antigen gamma chain	Neurology	P04233	OID21040	Weighted mode	128	0.518737	0.0869256	2.24388e-08	Forward trans-MR	EUR
Varicose	Varicose	CD74	HLA class II histocompatibility antigen gamma chain	Neurology	P04233	OID21040	MR Egger	128	-0.131421	0.0699206	0.0624752	Forward trans-MR	EUR
Varicose	Varicose	CD74	HLA class II histocompatibility antigen gamma chain	Neurology	P04233	OID21040	Weighted median	128	-0.0992026	0.030368	0.00108817	Forward trans-MR	EUR
Varicose	Varicose	CD74	HLA class II histocompatibility antigen gamma chain	Neurology	P04233	OID21040	Weighted mode	128	-0.0881931	0.0593828	0.139978	Forward trans-MR	EUR
Varicose	Varicose	CD74	HLA class II histocompatibility antigen gamma chain	Neurology	P04233	OID21040	Inverse variance weighted	128	-0.17006	0.0316866	8.00908e-08	Forward trans-MR	EUR
Cardiac valvular disease	Cardiac_Valvular_Disease	CDH1	Cadherin-1	Cardiometabolic	P12830	OID20353	Inverse variance weighted	107	-0.0894674	0.0136581	5.7345e-11	Forward trans-MR	EUR
Cardiac valvular disease	Cardiac_Valvular_Disease	CDH1	Cadherin-1	Cardiometabolic	P12830	OID20353	MR Egger	107	-0.084853	0.0257904	0.00136399	Forward trans-MR	EUR
Cardiac valvular disease	Cardiac_Valvular_Disease	CDH1	Cadherin-1	Cardiometabolic	P12830	OID20353	Weighted median	107	-0.0838608	0.0204268	4.03565e-05	Forward trans-MR	EUR
Cardiac valvular disease	Cardiac_Valvular_Disease	CDH1	Cadherin-1	Cardiometabolic	P12830	OID20353	Weighted mode	107	-0.0799639	0.0206037	0.000181023	Forward trans-MR	EUR
Varicose	Varicose	CDH1	Cadherin-1	Cardiometabolic	P12830	OID20353	Inverse variance weighted	107	-0.142746	0.0171255	7.734e-17	Forward trans-MR	EUR
Varicose	Varicose	CDH1	Cadherin-1	Cardiometabolic	P12830	OID20353	MR Egger	107	-0.145718	0.0320448	1.46166e-05	Forward trans-MR	EUR
Varicose	Varicose	CDH1	Cadherin-1	Cardiometabolic	P12830	OID20353	Weighted median	107	-0.164348	0.02227	1.58537e-13	Forward trans-MR	EUR
Varicose	Varicose	CDH1	Cadherin-1	Cardiometabolic	P12830	OID20353	Weighted mode	107	-0.175789	0.0236008	2.65434e-11	Forward trans-MR	EUR
Cardiac valvular disease	Cardiac_Valvular_Disease	CDH17	Cadherin-17	Cardiometabolic	Q12864	OID20134	Inverse variance weighted	264	-0.0533936	0.00816762	6.26673e-11	Forward trans-MR	EUR
Cardiac valvular disease	Cardiac_Valvular_Disease	CDH17	Cadherin-17	Cardiometabolic	Q12864	OID20134	MR Egger	264	-0.074881	0.0129586	2.13402e-08	Forward trans-MR	EUR
Cardiac valvular disease	Cardiac_Valvular_Disease	CDH17	Cadherin-17	Cardiometabolic	Q12864	OID20134	Weighted median	264	-0.068815	0.0150477	4.80514e-06	Forward trans-MR	EUR
Cardiac valvular disease	Cardiac_Valvular_Disease	CDH17	Cadherin-17	Cardiometabolic	Q12864	OID20134	Weighted mode	264	-0.0631871	0.0141323	1.158e-05	Forward trans-MR	EUR
Cardiac valvular disease	Cardiac_Valvular_Disease	CDH5	Cadherin-5	Cardiometabolic	P33151	OID20243	Inverse variance weighted	134	-0.0585739	0.0102752	1.1944e-08	Forward trans-MR	EUR
Cardiac valvular disease	Cardiac_Valvular_Disease	CDH5	Cadherin-5	Cardiometabolic	P33151	OID20243	MR Egger	134	-0.0486445	0.0143523	0.000924222	Forward trans-MR	EUR
Cardiac valvular disease	Cardiac_Valvular_Disease	CDH5	Cadherin-5	Cardiometabolic	P33151	OID20243	Weighted median	134	-0.0500215	0.0134524	0.000200495	Forward trans-MR	EUR
Cardiac valvular disease	Cardiac_Valvular_Disease	CDH5	Cadherin-5	Cardiometabolic	P33151	OID20243	Weighted mode	134	-0.0497158	0.0116778	3.88182e-05	Forward trans-MR	EUR
Peripheral arterial disease	PAD	CDH6	Cadherin-6	Cardiometabolic	P55285	OID20157	Inverse variance weighted	162	0.100293	0.0177065	1.47711e-08	Forward cis-MR	EUR
Peripheral arterial disease	PAD	CDH6	Cadherin-6	Cardiometabolic	P55285	OID20157	MR Egger	162	0.0725707	0.0330751	0.0296687	Forward cis-MR	EUR
Peripheral arterial disease	PAD	CDH6	Cadherin-6	Cardiometabolic	P55285	OID20157	Simple mode	162	0.0808266	0.0571185	0.15898	Forward cis-MR	EUR
Peripheral arterial disease	PAD	CDH6	Cadherin-6	Cardiometabolic	P55285	OID20157	Weighted median	162	0.0806272	0.0271966	0.00303073	Forward cis-MR	EUR
Peripheral arterial disease	PAD	CDH6	Cadherin-6	Cardiometabolic	P55285	OID20157	Weighted mode	162	0.0861057	0.0286569	0.00308398	Forward cis-MR	EUR
Peripheral arterial disease	PAD	CDSN	Corneodesmosin	Inflammation	Q15517	OID20667	Inverse variance weighted	451	0.0993318	0.0122385	4.80559e-16	Forward trans-MR	EUR
Peripheral arterial disease	PAD	CDSN	Corneodesmosin	Inflammation	Q15517	OID20667	MR Egger	451	0.0965021	0.0196638	1.29214e-06	Forward trans-MR	EUR
Peripheral arterial disease	PAD	CDSN	Corneodesmosin	Inflammation	Q15517	OID20667	Weighted median	451	0.100689	0.0185063	5.30522e-08	Forward trans-MR	EUR
Peripheral arterial disease	PAD	CDSN	Corneodesmosin	Inflammation	Q15517	OID20667	Weighted mode	451	0.0562895	0.030617	0.0666468	Forward trans-MR	EUR
Varicose	Varicose	CDSN	Corneodesmosin	Inflammation	Q15517	OID20667	Inverse variance weighted	451	-0.0838048	0.0087039	6.0653e-22	Forward trans-MR	EUR
Varicose	Varicose	CDSN	Corneodesmosin	Inflammation	Q15517	OID20667	MR Egger	451	-0.106093	0.0139382	1.60835e-13	Forward trans-MR	EUR
Varicose	Varicose	CDSN	Corneodesmosin	Inflammation	Q15517	OID20667	Weighted median	451	-0.0803817	0.0106825	5.28632e-14	Forward trans-MR	EUR
Varicose	Varicose	CDSN	Corneodesmosin	Inflammation	Q15517	OID20667	Weighted mode	451	-0.08646	0.0121898	5.12925e-12	Forward trans-MR	EUR
Varicose	Varicose	CDSN	Corneodesmosin	Inflammation	Q15517	OID20667	Inverse variance weighted	160	-0.0755324	0.0109771	5.94768e-12	Forward cis-MR	EUR
Varicose	Varicose	CDSN	Corneodesmosin	Inflammation	Q15517	OID20667	MR Egger	160	-0.0900138	0.0254531	0.000532467	Forward cis-MR	EUR
Varicose	Varicose	CDSN	Corneodesmosin	Inflammation	Q15517	OID20667	Simple mode	160	-0.0951403	0.0250897	0.000211853	Forward cis-MR	EUR
Varicose	Varicose	CDSN	Corneodesmosin	Inflammation	Q15517	OID20667	Weighted median	160	-0.0749742	0.0121155	6.08141e-10	Forward cis-MR	EUR
Varicose	Varicose	CDSN	Corneodesmosin	Inflammation	Q15517	OID20667	Weighted mode	160	-0.0902601	0.0121826	7.06308e-12	Forward cis-MR	EUR
Varicose	Varicose	CEACAM20	Carcinoembryonic antigen-related cell adhesion molecule 20	Oncology_II	Q6UY09	OID31308	MR Egger	39	-0.112465	0.0735905	0.134956	Forward trans-MR	EUR
Varicose	Varicose	CEACAM20	Carcinoembryonic antigen-related cell adhesion molecule 20	Oncology_II	Q6UY09	OID31308	Weighted median	39	-0.269723	0.0413087	6.60147e-11	Forward trans-MR	EUR
Varicose	Varicose	CEACAM20	Carcinoembryonic antigen-related cell adhesion molecule 20	Oncology_II	Q6UY09	OID31308	Weighted mode	39	-0.267115	0.0636456	0.000156762	Forward trans-MR	EUR
Varicose	Varicose	CEACAM20	Carcinoembryonic antigen-related cell adhesion molecule 20	Oncology_II	Q6UY09	OID31308	Inverse variance weighted	39	-0.204834	0.0360064	1.2791e-08	Forward trans-MR	EUR
Myocardial infarction	MI	CEACAM21	Carcinoembryonic antigen-related cell adhesion molecule 21	Inflammation	Q3KPI0	OID20548	Inverse variance weighted	188	0.0376718	0.00700992	7.6979e-08	Forward cis-MR	EUR
Myocardial infarction	MI	CEACAM21	Carcinoembryonic antigen-related cell adhesion molecule 21	Inflammation	Q3KPI0	OID20548	MR Egger	188	0.0209596	0.0103525	0.0443384	Forward cis-MR	EUR
Myocardial infarction	MI	CEACAM21	Carcinoembryonic antigen-related cell adhesion molecule 21	Inflammation	Q3KPI0	OID20548	Simple mode	188	0.0152711	0.0203261	0.453412	Forward cis-MR	EUR
Myocardial infarction	MI	CEACAM21	Carcinoembryonic antigen-related cell adhesion molecule 21	Inflammation	Q3KPI0	OID20548	Weighted median	188	0.0428079	0.01012	2.33675e-05	Forward cis-MR	EUR
Myocardial infarction	MI	CEACAM21	Carcinoembryonic antigen-related cell adhesion molecule 21	Inflammation	Q3KPI0	OID20548	Weighted mode	188	0.0362393	0.00897644	7.88516e-05	Forward cis-MR	EUR
Myocardial infarction	MI	CELA3A	Chymotrypsin-like elastase family member 3A	Cardiometabolic	P09093	OID20298	Inverse variance weighted	148	0.0897107	0.0169122	1.12977e-07	Forward trans-MR	EUR
Myocardial infarction	MI	CELA3A	Chymotrypsin-like elastase family member 3A	Cardiometabolic	P09093	OID20298	MR Egger	148	0.11349	0.0283909	0.000101292	Forward trans-MR	EUR
Myocardial infarction	MI	CELA3A	Chymotrypsin-like elastase family member 3A	Cardiometabolic	P09093	OID20298	Weighted median	148	0.0957323	0.0259799	0.000228826	Forward trans-MR	EUR
Myocardial infarction	MI	CELA3A	Chymotrypsin-like elastase family member 3A	Cardiometabolic	P09093	OID20298	Weighted mode	148	0.103258	0.0268	0.000173843	Forward trans-MR	EUR
Angina pectoris	Angina	CELSR2	Cadherin EGF LAG seven-pass G-type receptor 2	Inflammation_II	Q9HCU4	OID30593	Inverse variance weighted	79	-0.146619	0.0208486	2.02736e-12	Forward trans-MR	EUR
Angina pectoris	Angina	CELSR2	Cadherin EGF LAG seven-pass G-type receptor 2	Inflammation_II	Q9HCU4	OID30593	MR Egger	79	-0.16884	0.0377192	2.592e-05	Forward trans-MR	EUR
Angina pectoris	Angina	CELSR2	Cadherin EGF LAG seven-pass G-type receptor 2	Inflammation_II	Q9HCU4	OID30593	Weighted median	79	-0.166814	0.029281	1.21937e-08	Forward trans-MR	EUR
Angina pectoris	Angina	CELSR2	Cadherin EGF LAG seven-pass G-type receptor 2	Inflammation_II	Q9HCU4	OID30593	Weighted mode	79	-0.207304	0.0360106	1.61445e-07	Forward trans-MR	EUR
Angina pectoris	Angina	CELSR2	Cadherin EGF LAG seven-pass G-type receptor 2	Inflammation_II	Q9HCU4	OID30593	MR Egger	73	-0.191235	0.0354282	8.47269e-07	Forward cis-MR	EUR
Angina pectoris	Angina	CELSR2	Cadherin EGF LAG seven-pass G-type receptor 2	Inflammation_II	Q9HCU4	OID30593	Simple mode	73	-0.0792789	0.0641938	0.220848	Forward cis-MR	EUR
Angina pectoris	Angina	CELSR2	Cadherin EGF LAG seven-pass G-type receptor 2	Inflammation_II	Q9HCU4	OID30593	Weighted median	73	-0.166905	0.0303209	3.69949e-08	Forward cis-MR	EUR
Angina pectoris	Angina	CELSR2	Cadherin EGF LAG seven-pass G-type receptor 2	Inflammation_II	Q9HCU4	OID30593	Weighted mode	73	-0.211601	0.0315884	3.95349e-09	Forward cis-MR	EUR
Angina pectoris	Angina	CELSR2	Cadherin EGF LAG seven-pass G-type receptor 2	Inflammation_II	Q9HCU4	OID30593	Inverse variance weighted	73	-0.14313	0.0191083	6.86296e-14	Forward cis-MR	EUR
Myocardial infarction	MI	CELSR2	Cadherin EGF LAG seven-pass G-type receptor 2	Inflammation_II	Q9HCU4	OID30593	Inverse variance weighted	79	-0.161191	0.0191979	4.60901e-17	Forward trans-MR	EUR
Myocardial infarction	MI	CELSR2	Cadherin EGF LAG seven-pass G-type receptor 2	Inflammation_II	Q9HCU4	OID30593	MR Egger	79	-0.187846	0.0346549	6.58924e-07	Forward trans-MR	EUR
Myocardial infarction	MI	CELSR2	Cadherin EGF LAG seven-pass G-type receptor 2	Inflammation_II	Q9HCU4	OID30593	Weighted median	79	-0.150212	0.0304378	8.01335e-07	Forward trans-MR	EUR
Myocardial infarction	MI	CELSR2	Cadherin EGF LAG seven-pass G-type receptor 2	Inflammation_II	Q9HCU4	OID30593	Weighted mode	79	-0.18988	0.0304176	2.08909e-08	Forward trans-MR	EUR
Myocardial infarction	MI	CELSR2	Cadherin EGF LAG seven-pass G-type receptor 2	Inflammation_II	Q9HCU4	OID30593	Inverse variance weighted	73	-0.154492	0.0177385	3.05454e-18	Forward cis-MR	EUR
Myocardial infarction	MI	CELSR2	Cadherin EGF LAG seven-pass G-type receptor 2	Inflammation_II	Q9HCU4	OID30593	MR Egger	73	-0.205214	0.0327199	2.46495e-08	Forward cis-MR	EUR
Myocardial infarction	MI	CELSR2	Cadherin EGF LAG seven-pass G-type receptor 2	Inflammation_II	Q9HCU4	OID30593	Simple mode	73	-0.1389	0.0642884	0.0340567	Forward cis-MR	EUR
Myocardial infarction	MI	CELSR2	Cadherin EGF LAG seven-pass G-type receptor 2	Inflammation_II	Q9HCU4	OID30593	Weighted median	73	-0.150014	0.0304731	8.52992e-07	Forward cis-MR	EUR
Myocardial infarction	MI	CELSR2	Cadherin EGF LAG seven-pass G-type receptor 2	Inflammation_II	Q9HCU4	OID30593	Weighted mode	73	-0.188759	0.0338247	3.97577e-07	Forward cis-MR	EUR
Stable angina pectoris	SAP	CELSR2	Cadherin EGF LAG seven-pass G-type receptor 2	Inflammation_II	Q9HCU4	OID30593	Inverse variance weighted	74	-0.163857	0.0233932	2.47949e-12	Forward trans-MR	EUR
Stable angina pectoris	SAP	CELSR2	Cadherin EGF LAG seven-pass G-type receptor 2	Inflammation_II	Q9HCU4	OID30593	MR Egger	74	-0.177617	0.0427403	8.81584e-05	Forward trans-MR	EUR
Stable angina pectoris	SAP	CELSR2	Cadherin EGF LAG seven-pass G-type receptor 2	Inflammation_II	Q9HCU4	OID30593	Weighted median	74	-0.203854	0.032611	4.07615e-10	Forward trans-MR	EUR
Stable angina pectoris	SAP	CELSR2	Cadherin EGF LAG seven-pass G-type receptor 2	Inflammation_II	Q9HCU4	OID30593	Weighted mode	74	-0.238141	0.033099	4.52736e-10	Forward trans-MR	EUR
Stable angina pectoris	SAP	CELSR2	Cadherin EGF LAG seven-pass G-type receptor 2	Inflammation_II	Q9HCU4	OID30593	Inverse variance weighted	68	-0.158182	0.0213707	1.34336e-13	Forward cis-MR	EUR
Stable angina pectoris	SAP	CELSR2	Cadherin EGF LAG seven-pass G-type receptor 2	Inflammation_II	Q9HCU4	OID30593	MR Egger	68	-0.204748	0.040153	3.08764e-06	Forward cis-MR	EUR
Stable angina pectoris	SAP	CELSR2	Cadherin EGF LAG seven-pass G-type receptor 2	Inflammation_II	Q9HCU4	OID30593	Simple mode	68	-0.131221	0.0757014	0.0876246	Forward cis-MR	EUR
Stable angina pectoris	SAP	CELSR2	Cadherin EGF LAG seven-pass G-type receptor 2	Inflammation_II	Q9HCU4	OID30593	Weighted median	68	-0.203842	0.0317957	1.44574e-10	Forward cis-MR	EUR
Stable angina pectoris	SAP	CELSR2	Cadherin EGF LAG seven-pass G-type receptor 2	Inflammation_II	Q9HCU4	OID30593	Weighted mode	68	-0.235843	0.0325208	5.35085e-10	Forward cis-MR	EUR
Varicose	Varicose	CFHR4	Complement factor H-related protein 4	Inflammation_II	Q92496	OID30758	Inverse variance weighted	420	0.0265344	0.00505508	1.52875e-07	Forward cis-MR	EUR
Varicose	Varicose	CFHR4	Complement factor H-related protein 4	Inflammation_II	Q92496	OID30758	MR Egger	420	0.0221033	0.00877203	0.0121158	Forward cis-MR	EUR
Varicose	Varicose	CFHR4	Complement factor H-related protein 4	Inflammation_II	Q92496	OID30758	Simple mode	420	0.0382729	0.0185073	0.039254	Forward cis-MR	EUR
Varicose	Varicose	CFHR4	Complement factor H-related protein 4	Inflammation_II	Q92496	OID30758	Weighted median	420	0.0308195	0.00837316	0.000232548	Forward cis-MR	EUR
Varicose	Varicose	CFHR4	Complement factor H-related protein 4	Inflammation_II	Q92496	OID30758	Weighted mode	420	0.0350899	0.00920801	0.000159276	Forward cis-MR	EUR
Varicose	Varicose	CFHR5	Complement factor H-related protein 5	Inflammation_II	Q9BXR6	OID30716	MR Egger	150	0.0556056	0.0114321	2.9106e-06	Forward trans-MR	EUR
Varicose	Varicose	CFHR5	Complement factor H-related protein 5	Inflammation_II	Q9BXR6	OID30716	Weighted median	150	0.0510146	0.0124721	4.3085e-05	Forward trans-MR	EUR
Varicose	Varicose	CFHR5	Complement factor H-related protein 5	Inflammation_II	Q9BXR6	OID30716	Weighted mode	150	0.0519829	0.0105371	2.13616e-06	Forward trans-MR	EUR
Varicose	Varicose	CFHR5	Complement factor H-related protein 5	Inflammation_II	Q9BXR6	OID30716	Inverse variance weighted	150	0.0495142	0.0089167	2.80843e-08	Forward trans-MR	EUR
Varicose	Varicose	CFHR5	Complement factor H-related protein 5	Inflammation_II	Q9BXR6	OID30716	Inverse variance weighted	108	0.04715	0.00859961	4.18637e-08	Forward cis-MR	EUR
Varicose	Varicose	CFHR5	Complement factor H-related protein 5	Inflammation_II	Q9BXR6	OID30716	MR Egger	108	0.049764	0.011609	4.0089e-05	Forward cis-MR	EUR
Varicose	Varicose	CFHR5	Complement factor H-related protein 5	Inflammation_II	Q9BXR6	OID30716	Simple mode	108	0.0539887	0.0236164	0.0242203	Forward cis-MR	EUR
Varicose	Varicose	CFHR5	Complement factor H-related protein 5	Inflammation_II	Q9BXR6	OID30716	Weighted median	108	0.0508154	0.0129336	8.53178e-05	Forward cis-MR	EUR
Varicose	Varicose	CFHR5	Complement factor H-related protein 5	Inflammation_II	Q9BXR6	OID30716	Weighted mode	108	0.0505167	0.0108116	8.70507e-06	Forward cis-MR	EUR
Cardiac valvular disease	Cardiac_Valvular_Disease	CLEC14A	C-type lectin domain family 14 member A	Neurology	Q86T13	OID21090	Inverse variance weighted	63	-0.126633	0.0208072	1.1576e-09	Forward trans-MR	EUR
Cardiac valvular disease	Cardiac_Valvular_Disease	CLEC14A	C-type lectin domain family 14 member A	Neurology	Q86T13	OID21090	MR Egger	63	-0.131788	0.0367057	0.000659239	Forward trans-MR	EUR
Cardiac valvular disease	Cardiac_Valvular_Disease	CLEC14A	C-type lectin domain family 14 member A	Neurology	Q86T13	OID21090	Weighted median	63	-0.13334	0.0303062	1.08367e-05	Forward trans-MR	EUR
Cardiac valvular disease	Cardiac_Valvular_Disease	CLEC14A	C-type lectin domain family 14 member A	Neurology	Q86T13	OID21090	Weighted mode	63	-0.136806	0.0289093	1.32858e-05	Forward trans-MR	EUR
Ischemic stroke	IS	CLEC4M	C-type lectin domain family 4 member M	Cardiometabolic_II	Q9H2X3	OID30405	Inverse variance weighted	231	0.0678496	0.00983961	5.36539e-12	Forward trans-MR	EUR
Ischemic stroke	IS	CLEC4M	C-type lectin domain family 4 member M	Cardiometabolic_II	Q9H2X3	OID30405	MR Egger	231	0.0691375	0.0145661	3.64682e-06	Forward trans-MR	EUR
Ischemic stroke	IS	CLEC4M	C-type lectin domain family 4 member M	Cardiometabolic_II	Q9H2X3	OID30405	Weighted median	231	0.0757892	0.016554	4.68761e-06	Forward trans-MR	EUR
Ischemic stroke	IS	CLEC4M	C-type lectin domain family 4 member M	Cardiometabolic_II	Q9H2X3	OID30405	Weighted mode	231	0.079589	0.0151254	3.26198e-07	Forward trans-MR	EUR
Cardiac valvular disease	Cardiac_Valvular_Disease	CNTN2	Contactin-2	Oncology	Q02246	OID21426	Inverse variance weighted	170	-0.0496612	0.00695898	9.5892e-13	Forward trans-MR	EUR
Cardiac valvular disease	Cardiac_Valvular_Disease	CNTN2	Contactin-2	Oncology	Q02246	OID21426	MR Egger	170	-0.0311922	0.009748	0.00164401	Forward trans-MR	EUR
Cardiac valvular disease	Cardiac_Valvular_Disease	CNTN2	Contactin-2	Oncology	Q02246	OID21426	Weighted median	170	-0.0495226	0.0107847	4.39152e-06	Forward trans-MR	EUR
Cardiac valvular disease	Cardiac_Valvular_Disease	CNTN2	Contactin-2	Oncology	Q02246	OID21426	Weighted mode	170	-0.0480443	0.00965571	1.58942e-06	Forward trans-MR	EUR
Cardiac valvular disease	Cardiac_Valvular_Disease	CNTN2	Contactin-2	Oncology	Q02246	OID21426	MR Egger	139	-0.0276687	0.0106853	0.010652	Forward cis-MR	EUR
Cardiac valvular disease	Cardiac_Valvular_Disease	CNTN2	Contactin-2	Oncology	Q02246	OID21426	Simple mode	139	-0.0441962	0.0193247	0.0237158	Forward cis-MR	EUR
Cardiac valvular disease	Cardiac_Valvular_Disease	CNTN2	Contactin-2	Oncology	Q02246	OID21426	Weighted median	139	-0.049657	0.0105253	2.38316e-06	Forward cis-MR	EUR
Cardiac valvular disease	Cardiac_Valvular_Disease	CNTN2	Contactin-2	Oncology	Q02246	OID21426	Weighted mode	139	-0.0472847	0.00947404	1.78047e-06	Forward cis-MR	EUR
Cardiac valvular disease	Cardiac_Valvular_Disease	CNTN2	Contactin-2	Oncology	Q02246	OID21426	Inverse variance weighted	139	-0.0485827	0.00704825	5.46741e-12	Forward cis-MR	EUR
Atrial flutter/fibrillation	Atrial_Flutter	COL15A1	Collagen alpha-1(XV) chain	Cardiometabolic_II	P39059	OID30396	MR Egger	30	0.150146	0.052731	0.00816411	Forward cis-MR	EUR
Atrial flutter/fibrillation	Atrial_Flutter	COL15A1	Collagen alpha-1(XV) chain	Cardiometabolic_II	P39059	OID30396	Simple mode	30	0.115318	0.0544471	0.0428693	Forward cis-MR	EUR
Atrial flutter/fibrillation	Atrial_Flutter	COL15A1	Collagen alpha-1(XV) chain	Cardiometabolic_II	P39059	OID30396	Weighted median	30	0.151375	0.0338086	7.55506e-06	Forward cis-MR	EUR
Atrial flutter/fibrillation	Atrial_Flutter	COL15A1	Collagen alpha-1(XV) chain	Cardiometabolic_II	P39059	OID30396	Weighted mode	30	0.139942	0.0358538	0.000520096	Forward cis-MR	EUR
Atrial flutter/fibrillation	Atrial_Flutter	COL15A1	Collagen alpha-1(XV) chain	Cardiometabolic_II	P39059	OID30396	Inverse variance weighted	30	0.141386	0.0232381	1.17042e-09	Forward cis-MR	EUR
Myocarditis	Myocarditis	COL28A1	Collagen alpha-1(XXVIII) chain	Neurology_II	Q2UY09	OID30969	Inverse variance weighted	163	-0.251799	0.0460708	4.61654e-08	Forward trans-MR	EUR
Myocarditis	Myocarditis	COL28A1	Collagen alpha-1(XXVIII) chain	Neurology_II	Q2UY09	OID30969	MR Egger	163	-0.222383	0.0611431	0.000370806	Forward trans-MR	EUR
Myocarditis	Myocarditis	COL28A1	Collagen alpha-1(XXVIII) chain	Neurology_II	Q2UY09	OID30969	Weighted median	163	-0.114247	0.0747467	0.126399	Forward trans-MR	EUR
Myocarditis	Myocarditis	COL28A1	Collagen alpha-1(XXVIII) chain	Neurology_II	Q2UY09	OID30969	Weighted mode	163	-0.15643	0.0664993	0.0198569	Forward trans-MR	EUR
Myocarditis	Myocarditis	COL28A1	Collagen alpha-1(XXVIII) chain	Neurology_II	Q2UY09	OID30969	Inverse variance weighted	133	-0.255784	0.0477477	8.46218e-08	Forward cis-MR	EUR
Myocarditis	Myocarditis	COL28A1	Collagen alpha-1(XXVIII) chain	Neurology_II	Q2UY09	OID30969	MR Egger	133	-0.186711	0.0677129	0.00665909	Forward cis-MR	EUR
Myocarditis	Myocarditis	COL28A1	Collagen alpha-1(XXVIII) chain	Neurology_II	Q2UY09	OID30969	Simple mode	133	-0.736241	0.16826	2.43854e-05	Forward cis-MR	EUR
Myocarditis	Myocarditis	COL28A1	Collagen alpha-1(XXVIII) chain	Neurology_II	Q2UY09	OID30969	Weighted median	133	-0.114527	0.0785129	0.144648	Forward cis-MR	EUR
Myocarditis	Myocarditis	COL28A1	Collagen alpha-1(XXVIII) chain	Neurology_II	Q2UY09	OID30969	Weighted mode	133	-0.140939	0.0686978	0.0421888	Forward cis-MR	EUR
Ischemic stroke	IS	CPVL	Probable serine carboxypeptidase CPVL	Oncology	Q9H3G5	OID21435	Inverse variance weighted	369	0.114439	0.0108155	3.64946e-26	Forward trans-MR	EUR
Ischemic stroke	IS	CPVL	Probable serine carboxypeptidase CPVL	Oncology	Q9H3G5	OID21435	MR Egger	369	0.0778963	0.0163629	2.78274e-06	Forward trans-MR	EUR
Ischemic stroke	IS	CPVL	Probable serine carboxypeptidase CPVL	Oncology	Q9H3G5	OID21435	Weighted median	369	0.110163	0.0161681	9.51753e-12	Forward trans-MR	EUR
Ischemic stroke	IS	CPVL	Probable serine carboxypeptidase CPVL	Oncology	Q9H3G5	OID21435	Weighted mode	369	0.0895413	0.0219462	5.52443e-05	Forward trans-MR	EUR
Peripheral arterial disease	PAD	CPVL	Probable serine carboxypeptidase CPVL	Oncology	Q9H3G5	OID21435	Inverse variance weighted	369	0.141	0.0157755	3.96715e-19	Forward trans-MR	EUR
Peripheral arterial disease	PAD	CPVL	Probable serine carboxypeptidase CPVL	Oncology	Q9H3G5	OID21435	MR Egger	369	0.114013	0.024094	3.17836e-06	Forward trans-MR	EUR
Peripheral arterial disease	PAD	CPVL	Probable serine carboxypeptidase CPVL	Oncology	Q9H3G5	OID21435	Weighted median	369	0.104629	0.0257038	4.68979e-05	Forward trans-MR	EUR
Peripheral arterial disease	PAD	CPVL	Probable serine carboxypeptidase CPVL	Oncology	Q9H3G5	OID21435	Weighted mode	369	0.0241358	0.0365924	0.509933	Forward trans-MR	EUR
Varicose	Varicose	CPVL	Probable serine carboxypeptidase CPVL	Oncology	Q9H3G5	OID21435	Inverse variance weighted	369	-0.10485	0.0113777	3.1001e-20	Forward trans-MR	EUR
Varicose	Varicose	CPVL	Probable serine carboxypeptidase CPVL	Oncology	Q9H3G5	OID21435	MR Egger	369	-0.0986501	0.0174026	2.91591e-08	Forward trans-MR	EUR
Varicose	Varicose	CPVL	Probable serine carboxypeptidase CPVL	Oncology	Q9H3G5	OID21435	Weighted median	369	-0.0785683	0.0135588	6.84704e-09	Forward trans-MR	EUR
Varicose	Varicose	CPVL	Probable serine carboxypeptidase CPVL	Oncology	Q9H3G5	OID21435	Weighted mode	369	-0.0640837	0.0161524	8.7338e-05	Forward trans-MR	EUR
Peripheral arterial disease	PAD	CPXM1	Probable carboxypeptidase X1	Oncology	Q96SM3	OID21479	Inverse variance weighted	48	-0.167141	0.028594	5.05656e-09	Forward cis-MR	EUR
Peripheral arterial disease	PAD	CPXM1	Probable carboxypeptidase X1	Oncology	Q96SM3	OID21479	MR Egger	48	-0.16887	0.0434997	0.000328862	Forward cis-MR	EUR
Peripheral arterial disease	PAD	CPXM1	Probable carboxypeptidase X1	Oncology	Q96SM3	OID21479	Simple mode	48	-0.20337	0.0678688	0.00435063	Forward cis-MR	EUR
Peripheral arterial disease	PAD	CPXM1	Probable carboxypeptidase X1	Oncology	Q96SM3	OID21479	Weighted median	48	-0.165459	0.0422574	9.02133e-05	Forward cis-MR	EUR
Peripheral arterial disease	PAD	CPXM1	Probable carboxypeptidase X1	Oncology	Q96SM3	OID21479	Weighted mode	48	-0.186548	0.0407133	3.40299e-05	Forward cis-MR	EUR
Angina pectoris	Angina	CRIM1	Cysteine-rich motor neuron 1 protein	Inflammation	Q9NZV1	OID20701	MR Egger	19	-0.181107	0.0701017	0.0193281	Forward cis-MR	EUR
Angina pectoris	Angina	CRIM1	Cysteine-rich motor neuron 1 protein	Inflammation	Q9NZV1	OID20701	Simple mode	19	-0.126585	0.0797893	0.130039	Forward cis-MR	EUR
Angina pectoris	Angina	CRIM1	Cysteine-rich motor neuron 1 protein	Inflammation	Q9NZV1	OID20701	Weighted median	19	-0.179738	0.0465508	0.00011287	Forward cis-MR	EUR
Angina pectoris	Angina	CRIM1	Cysteine-rich motor neuron 1 protein	Inflammation	Q9NZV1	OID20701	Weighted mode	19	-0.146143	0.0716118	0.0562182	Forward cis-MR	EUR
Angina pectoris	Angina	CRIM1	Cysteine-rich motor neuron 1 protein	Inflammation	Q9NZV1	OID20701	Inverse variance weighted	19	-0.190891	0.0323771	3.72719e-09	Forward cis-MR	EUR
Unstable angina pectoris	UAP	CRIM1	Cysteine-rich motor neuron 1 protein	Inflammation	Q9NZV1	OID20701	Inverse variance weighted	19	-0.391345	0.0583442	1.97954e-11	Forward cis-MR	EUR
Unstable angina pectoris	UAP	CRIM1	Cysteine-rich motor neuron 1 protein	Inflammation	Q9NZV1	OID20701	MR Egger	19	-0.211025	0.123204	0.104927	Forward cis-MR	EUR
Unstable angina pectoris	UAP	CRIM1	Cysteine-rich motor neuron 1 protein	Inflammation	Q9NZV1	OID20701	Simple mode	19	-0.259655	0.141485	0.083054	Forward cis-MR	EUR
Unstable angina pectoris	UAP	CRIM1	Cysteine-rich motor neuron 1 protein	Inflammation	Q9NZV1	OID20701	Weighted median	19	-0.365482	0.0861238	2.19879e-05	Forward cis-MR	EUR
Unstable angina pectoris	UAP	CRIM1	Cysteine-rich motor neuron 1 protein	Inflammation	Q9NZV1	OID20701	Weighted mode	19	-0.283802	0.130552	0.0433025	Forward cis-MR	EUR
Varicose	Varicose	CRISP3	Cysteine-rich secretory protein 3	Inflammation_II	P54108	OID30715	MR Egger	340	0.0346532	0.0114522	0.00266898	Forward trans-MR	EUR
Varicose	Varicose	CRISP3	Cysteine-rich secretory protein 3	Inflammation_II	P54108	OID30715	Weighted median	340	0.0289915	0.0131367	0.0273209	Forward trans-MR	EUR
Varicose	Varicose	CRISP3	Cysteine-rich secretory protein 3	Inflammation_II	P54108	OID30715	Weighted mode	340	0.0305959	0.0136702	0.0258603	Forward trans-MR	EUR
Varicose	Varicose	CRISP3	Cysteine-rich secretory protein 3	Inflammation_II	P54108	OID30715	Inverse variance weighted	340	0.0457096	0.00789158	6.94712e-09	Forward trans-MR	EUR
Varicose	Varicose	CRTAP	Cartilage-associated protein	Neurology_II	O75718	OID30902	MR Egger	33	0.52836	0.205962	0.0153671	Forward trans-MR	EUR
Varicose	Varicose	CRTAP	Cartilage-associated protein	Neurology_II	O75718	OID30902	Weighted median	33	0.308938	0.0601731	2.83422e-07	Forward trans-MR	EUR
Varicose	Varicose	CRTAP	Cartilage-associated protein	Neurology_II	O75718	OID30902	Weighted mode	33	0.298952	0.0986722	0.00481407	Forward trans-MR	EUR
Varicose	Varicose	CRTAP	Cartilage-associated protein	Neurology_II	O75718	OID30902	Inverse variance weighted	33	0.370944	0.062451	2.85442e-09	Forward trans-MR	EUR
Ischemic stroke	IS	CSNK1D	Casein kinase I isoform delta	Inflammation_II	P48730	OID30492	Inverse variance weighted	17	-0.761145	0.108082	1.89085e-12	Forward trans-MR	EUR
Ischemic stroke	IS	CSNK1D	Casein kinase I isoform delta	Inflammation_II	P48730	OID30492	MR Egger	17	-1.32171	0.427197	0.00740881	Forward trans-MR	EUR
Ischemic stroke	IS	CSNK1D	Casein kinase I isoform delta	Inflammation_II	P48730	OID30492	Weighted median	17	-0.875794	0.118473	1.44258e-13	Forward trans-MR	EUR
Ischemic stroke	IS	CSNK1D	Casein kinase I isoform delta	Inflammation_II	P48730	OID30492	Weighted mode	17	-1.01895	0.228965	0.000402981	Forward trans-MR	EUR
Peripheral arterial disease	PAD	CST1	Cystatin-SN	Inflammation_II	P01037	OID30581	Inverse variance weighted	144	0.0965847	0.0170917	1.59547e-08	Forward trans-MR	EUR
Peripheral arterial disease	PAD	CST1	Cystatin-SN	Inflammation_II	P01037	OID30581	MR Egger	144	0.122028	0.0255866	4.53514e-06	Forward trans-MR	EUR
Peripheral arterial disease	PAD	CST1	Cystatin-SN	Inflammation_II	P01037	OID30581	Weighted median	144	0.12735	0.0258301	8.21169e-07	Forward trans-MR	EUR
Peripheral arterial disease	PAD	CST1	Cystatin-SN	Inflammation_II	P01037	OID30581	Weighted mode	144	0.12673	0.0234923	2.77867e-07	Forward trans-MR	EUR
Peripheral arterial disease	PAD	CST1	Cystatin-SN	Inflammation_II	P01037	OID30581	Inverse variance weighted	114	0.105089	0.0172407	1.09142e-09	Forward cis-MR	EUR
Peripheral arterial disease	PAD	CST1	Cystatin-SN	Inflammation_II	P01037	OID30581	MR Egger	114	0.121129	0.0305869	0.000131999	Forward cis-MR	EUR
Peripheral arterial disease	PAD	CST1	Cystatin-SN	Inflammation_II	P01037	OID30581	Simple mode	114	0.151277	0.0499087	0.00302181	Forward cis-MR	EUR
Peripheral arterial disease	PAD	CST1	Cystatin-SN	Inflammation_II	P01037	OID30581	Weighted median	114	0.127977	0.0263438	1.18601e-06	Forward cis-MR	EUR
Peripheral arterial disease	PAD	CST1	Cystatin-SN	Inflammation_II	P01037	OID30581	Weighted mode	114	0.128423	0.0242977	6.18069e-07	Forward cis-MR	EUR
Atrial flutter/fibrillation	Atrial_Flutter	CTSB	Cathepsin B	Cardiometabolic	P07858	OID20276	Inverse variance weighted	389	0.0405817	0.00739802	4.12343e-08	Forward trans-MR	EUR
Atrial flutter/fibrillation	Atrial_Flutter	CTSB	Cathepsin B	Cardiometabolic	P07858	OID20276	MR Egger	389	0.0335546	0.0145045	0.0212248	Forward trans-MR	EUR
Atrial flutter/fibrillation	Atrial_Flutter	CTSB	Cathepsin B	Cardiometabolic	P07858	OID20276	Weighted median	389	0.0442997	0.0115876	0.000131832	Forward trans-MR	EUR
Atrial flutter/fibrillation	Atrial_Flutter	CTSB	Cathepsin B	Cardiometabolic	P07858	OID20276	Weighted mode	389	0.0370659	0.0145434	0.0111989	Forward trans-MR	EUR
Chronic heart failure	CHF	CTSB	Cathepsin B	Cardiometabolic	P07858	OID20276	Inverse variance weighted	389	-0.0746442	0.00926877	8.05863e-16	Forward trans-MR	EUR
Chronic heart failure	CHF	CTSB	Cathepsin B	Cardiometabolic	P07858	OID20276	MR Egger	389	0.00599986	0.0175045	0.731965	Forward trans-MR	EUR
Chronic heart failure	CHF	CTSB	Cathepsin B	Cardiometabolic	P07858	OID20276	Weighted median	389	-0.0601043	0.0158123	0.000144052	Forward trans-MR	EUR
Chronic heart failure	CHF	CTSB	Cathepsin B	Cardiometabolic	P07858	OID20276	Weighted mode	389	-0.0493879	0.0235958	0.0369907	Forward trans-MR	EUR
Ischemic stroke	IS	CTSB	Cathepsin B	Cardiometabolic	P07858	OID20276	Inverse variance weighted	389	-0.0750783	0.00990123	3.38357e-14	Forward trans-MR	EUR
Ischemic stroke	IS	CTSB	Cathepsin B	Cardiometabolic	P07858	OID20276	MR Egger	389	-0.0420272	0.0192729	0.029812	Forward trans-MR	EUR
Ischemic stroke	IS	CTSB	Cathepsin B	Cardiometabolic	P07858	OID20276	Weighted median	389	-0.0711146	0.0148635	1.71399e-06	Forward trans-MR	EUR
Ischemic stroke	IS	CTSB	Cathepsin B	Cardiometabolic	P07858	OID20276	Weighted mode	389	-0.0592598	0.0184318	0.00141333	Forward trans-MR	EUR
Peripheral arterial disease	PAD	CTSB	Cathepsin B	Cardiometabolic	P07858	OID20276	Inverse variance weighted	389	-0.091412	0.0127752	8.34126e-13	Forward trans-MR	EUR
Peripheral arterial disease	PAD	CTSB	Cathepsin B	Cardiometabolic	P07858	OID20276	MR Egger	389	-0.0599411	0.0249048	0.0165604	Forward trans-MR	EUR
Peripheral arterial disease	PAD	CTSB	Cathepsin B	Cardiometabolic	P07858	OID20276	Weighted median	389	-0.0784194	0.0200861	9.45543e-05	Forward trans-MR	EUR
Peripheral arterial disease	PAD	CTSB	Cathepsin B	Cardiometabolic	P07858	OID20276	Weighted mode	389	-0.0782734	0.0227728	0.000651518	Forward trans-MR	EUR
Varicose	Varicose	CTSB	Cathepsin B	Cardiometabolic	P07858	OID20276	Inverse variance weighted	389	-0.0819556	0.00817664	1.20618e-23	Forward trans-MR	EUR
Varicose	Varicose	CTSB	Cathepsin B	Cardiometabolic	P07858	OID20276	MR Egger	389	-0.00954787	0.0154345	0.536539	Forward trans-MR	EUR
Varicose	Varicose	CTSB	Cathepsin B	Cardiometabolic	P07858	OID20276	Weighted median	389	-0.0754615	0.0125852	2.02188e-09	Forward trans-MR	EUR
Varicose	Varicose	CTSB	Cathepsin B	Cardiometabolic	P07858	OID20276	Weighted mode	389	-0.0882966	0.0250204	0.000467186	Forward trans-MR	EUR
Angina pectoris	Angina	CTSS	Cathepsin S	Neurology	P25774	OID21056	Inverse variance weighted	140	0.0718895	0.0115445	4.74926e-10	Forward trans-MR	EUR
Angina pectoris	Angina	CTSS	Cathepsin S	Neurology	P25774	OID21056	MR Egger	140	0.0132075	0.0176737	0.456155	Forward trans-MR	EUR
Angina pectoris	Angina	CTSS	Cathepsin S	Neurology	P25774	OID21056	Weighted median	140	0.0530039	0.0140244	0.00015721	Forward trans-MR	EUR
Angina pectoris	Angina	CTSS	Cathepsin S	Neurology	P25774	OID21056	Weighted mode	140	0.0512047	0.0128599	0.000109811	Forward trans-MR	EUR
Angina pectoris	Angina	CTSS	Cathepsin S	Neurology	P25774	OID21056	MR Egger	116	0.00771103	0.0202516	0.704089	Forward cis-MR	EUR
Angina pectoris	Angina	CTSS	Cathepsin S	Neurology	P25774	OID21056	Simple mode	116	0.0454981	0.0265374	0.0891319	Forward cis-MR	EUR
Angina pectoris	Angina	CTSS	Cathepsin S	Neurology	P25774	OID21056	Weighted median	116	0.0486898	0.014458	0.000758031	Forward cis-MR	EUR
Angina pectoris	Angina	CTSS	Cathepsin S	Neurology	P25774	OID21056	Weighted mode	116	0.0492926	0.0133403	0.000338164	Forward cis-MR	EUR
Angina pectoris	Angina	CTSS	Cathepsin S	Neurology	P25774	OID21056	Inverse variance weighted	116	0.0667256	0.0108614	8.08008e-10	Forward cis-MR	EUR
Stable angina pectoris	SAP	CTSS	Cathepsin S	Neurology	P25774	OID21056	Inverse variance weighted	131	0.0739923	0.0125483	3.71066e-09	Forward trans-MR	EUR
Stable angina pectoris	SAP	CTSS	Cathepsin S	Neurology	P25774	OID21056	MR Egger	131	0.0169702	0.019233	0.37923	Forward trans-MR	EUR
Stable angina pectoris	SAP	CTSS	Cathepsin S	Neurology	P25774	OID21056	Weighted median	131	0.0590691	0.0169039	0.000475111	Forward trans-MR	EUR
Stable angina pectoris	SAP	CTSS	Cathepsin S	Neurology	P25774	OID21056	Weighted mode	131	0.0486613	0.0161658	0.00313761	Forward trans-MR	EUR
Stable angina pectoris	SAP	CTSS	Cathepsin S	Neurology	P25774	OID21056	Inverse variance weighted	107	0.0699231	0.0122606	1.17676e-08	Forward cis-MR	EUR
Stable angina pectoris	SAP	CTSS	Cathepsin S	Neurology	P25774	OID21056	MR Egger	107	0.00182403	0.0224804	0.935486	Forward cis-MR	EUR
Stable angina pectoris	SAP	CTSS	Cathepsin S	Neurology	P25774	OID21056	Simple mode	107	0.0605687	0.0304347	0.0491522	Forward cis-MR	EUR
Stable angina pectoris	SAP	CTSS	Cathepsin S	Neurology	P25774	OID21056	Weighted median	107	0.0590576	0.0168351	0.000451488	Forward cis-MR	EUR
Stable angina pectoris	SAP	CTSS	Cathepsin S	Neurology	P25774	OID21056	Weighted mode	107	0.0511346	0.0147685	0.000773157	Forward cis-MR	EUR
Ischemic stroke	IS	CUZD1	CUB and zona pellucida-like domain-containing protein 1	Neurology_II	Q86UP6	OID30914	Inverse variance weighted	55	0.137451	0.020171	9.47435e-12	Forward trans-MR	EUR
Ischemic stroke	IS	CUZD1	CUB and zona pellucida-like domain-containing protein 1	Neurology_II	Q86UP6	OID30914	MR Egger	55	0.14489	0.0324858	4.29494e-05	Forward trans-MR	EUR
Ischemic stroke	IS	CUZD1	CUB and zona pellucida-like domain-containing protein 1	Neurology_II	Q86UP6	OID30914	Weighted median	55	0.151098	0.0277753	5.32775e-08	Forward trans-MR	EUR
Ischemic stroke	IS	CUZD1	CUB and zona pellucida-like domain-containing protein 1	Neurology_II	Q86UP6	OID30914	Weighted mode	55	0.151792	0.0267658	5.71063e-07	Forward trans-MR	EUR
Varicose	Varicose	CXADR	Coxsackievirus and adenovirus receptor	Inflammation	P78310	OID20561	MR Egger	67	-0.242951	0.0460577	1.62929e-06	Forward trans-MR	EUR
Varicose	Varicose	CXADR	Coxsackievirus and adenovirus receptor	Inflammation	P78310	OID20561	Weighted median	67	-0.221741	0.0355167	4.28424e-10	Forward trans-MR	EUR
Varicose	Varicose	CXADR	Coxsackievirus and adenovirus receptor	Inflammation	P78310	OID20561	Weighted mode	67	-0.21302	0.035131	7.18936e-08	Forward trans-MR	EUR
Varicose	Varicose	CXADR	Coxsackievirus and adenovirus receptor	Inflammation	P78310	OID20561	Inverse variance weighted	67	-0.178635	0.0259478	5.80311e-12	Forward trans-MR	EUR
Myocardial infarction	MI	CXCL9	C-X-C motif chemokine 9	Inflammation	Q07325	OID20675	Inverse variance weighted	48	0.356985	0.0672839	1.12268e-07	Forward trans-MR	EUR
Myocardial infarction	MI	CXCL9	C-X-C motif chemokine 9	Inflammation	Q07325	OID20675	MR Egger	48	0.65794	0.17231	0.000400251	Forward trans-MR	EUR
Myocardial infarction	MI	CXCL9	C-X-C motif chemokine 9	Inflammation	Q07325	OID20675	Weighted median	48	0.256712	0.059779	1.75207e-05	Forward trans-MR	EUR
Myocardial infarction	MI	CXCL9	C-X-C motif chemokine 9	Inflammation	Q07325	OID20675	Weighted mode	48	0.230534	0.0884408	0.012212	Forward trans-MR	EUR
Stable angina pectoris	SAP	DEFB4A_DEFB4B	Beta-defensin 4A	Oncology	O15263	OID21373	Inverse variance weighted	47	0.251129	0.0460441	4.92249e-08	Forward trans-MR	EUR
Stable angina pectoris	SAP	DEFB4A_DEFB4B	Beta-defensin 4A	Oncology	O15263	OID21373	MR Egger	47	-0.0424217	0.134104	0.753212	Forward trans-MR	EUR
Stable angina pectoris	SAP	DEFB4A_DEFB4B	Beta-defensin 4A	Oncology	O15263	OID21373	Weighted median	47	0.176513	0.0552329	0.00139452	Forward trans-MR	EUR
Stable angina pectoris	SAP	DEFB4A_DEFB4B	Beta-defensin 4A	Oncology	O15263	OID21373	Weighted mode	47	0.0987554	0.128186	0.444996	Forward trans-MR	EUR
Varicose	Varicose	DIPK2B	Divergent protein kinase domain 2B	Inflammation_II	Q9H7Y0	OID30582	Inverse variance weighted	33	0.304463	0.0350889	4.06711e-18	Forward trans-MR	EUR
Varicose	Varicose	DIPK2B	Divergent protein kinase domain 2B	Inflammation_II	Q9H7Y0	OID30582	MR Egger	33	0.372239	0.0757774	2.76143e-05	Forward trans-MR	EUR
Varicose	Varicose	DIPK2B	Divergent protein kinase domain 2B	Inflammation_II	Q9H7Y0	OID30582	Weighted median	33	0.30634	0.0456539	1.9455e-11	Forward trans-MR	EUR
Varicose	Varicose	DIPK2B	Divergent protein kinase domain 2B	Inflammation_II	Q9H7Y0	OID30582	Weighted mode	33	0.334017	0.0489123	1.00851e-07	Forward trans-MR	EUR
Chronic heart failure	CHF	DKK4	Dickkopf-related protein 4	Neurology	Q9UBT3	OID20934	Inverse variance weighted	94	-0.135657	0.0233872	6.6131e-09	Forward trans-MR	EUR
Chronic heart failure	CHF	DKK4	Dickkopf-related protein 4	Neurology	Q9UBT3	OID20934	MR Egger	94	-0.152704	0.0349983	3.34536e-05	Forward trans-MR	EUR
Chronic heart failure	CHF	DKK4	Dickkopf-related protein 4	Neurology	Q9UBT3	OID20934	Weighted median	94	-0.132627	0.0336986	8.29597e-05	Forward trans-MR	EUR
Chronic heart failure	CHF	DKK4	Dickkopf-related protein 4	Neurology	Q9UBT3	OID20934	Weighted mode	94	-0.151594	0.038815	0.000178057	Forward trans-MR	EUR
Atrial flutter/fibrillation	Atrial_Flutter	DXO	Decapping and exoribonuclease protein	Neurology_II	O77932	OID31080	Inverse variance weighted	76	0.101711	0.0181724	2.18088e-08	Forward trans-MR	EUR
Atrial flutter/fibrillation	Atrial_Flutter	DXO	Decapping and exoribonuclease protein	Neurology_II	O77932	OID31080	MR Egger	76	0.0867028	0.0253476	0.00102037	Forward trans-MR	EUR
Atrial flutter/fibrillation	Atrial_Flutter	DXO	Decapping and exoribonuclease protein	Neurology_II	O77932	OID31080	Weighted median	76	0.0586951	0.0239131	0.0141074	Forward trans-MR	EUR
Atrial flutter/fibrillation	Atrial_Flutter	DXO	Decapping and exoribonuclease protein	Neurology_II	O77932	OID31080	Weighted mode	76	0.067415	0.0251749	0.00909859	Forward trans-MR	EUR
Cardiac valvular disease	Cardiac_Valvular_Disease	DXO	Decapping and exoribonuclease protein	Neurology_II	O77932	OID31080	Inverse variance weighted	76	0.105464	0.0177614	2.88818e-09	Forward trans-MR	EUR
Cardiac valvular disease	Cardiac_Valvular_Disease	DXO	Decapping and exoribonuclease protein	Neurology_II	O77932	OID31080	MR Egger	76	0.108192	0.0246613	3.74839e-05	Forward trans-MR	EUR
Cardiac valvular disease	Cardiac_Valvular_Disease	DXO	Decapping and exoribonuclease protein	Neurology_II	O77932	OID31080	Weighted median	76	0.0863781	0.0264256	0.00108033	Forward trans-MR	EUR
Cardiac valvular disease	Cardiac_Valvular_Disease	DXO	Decapping and exoribonuclease protein	Neurology_II	O77932	OID31080	Weighted mode	76	0.0873618	0.0238147	0.000453897	Forward trans-MR	EUR
Cardiac valvular disease	Cardiac_Valvular_Disease	DXO	Decapping and exoribonuclease protein	Neurology_II	O77932	OID31080	MR Egger	50	0.0904335	0.0267116	0.00142439	Forward cis-MR	EUR
Cardiac valvular disease	Cardiac_Valvular_Disease	DXO	Decapping and exoribonuclease protein	Neurology_II	O77932	OID31080	Simple mode	50	0.0435149	0.0514987	0.402234	Forward cis-MR	EUR
Cardiac valvular disease	Cardiac_Valvular_Disease	DXO	Decapping and exoribonuclease protein	Neurology_II	O77932	OID31080	Weighted median	50	0.0862343	0.026405	0.00109145	Forward cis-MR	EUR
Cardiac valvular disease	Cardiac_Valvular_Disease	DXO	Decapping and exoribonuclease protein	Neurology_II	O77932	OID31080	Weighted mode	50	0.082743	0.0229039	0.000712816	Forward cis-MR	EUR
Cardiac valvular disease	Cardiac_Valvular_Disease	DXO	Decapping and exoribonuclease protein	Neurology_II	O77932	OID31080	Inverse variance weighted	50	0.100007	0.0187637	9.83049e-08	Forward cis-MR	EUR
Varicose	Varicose	DXO	Decapping and exoribonuclease protein	Neurology_II	O77932	OID31080	MR Egger	76	0.0554364	0.0352535	0.120099	Forward trans-MR	EUR
Varicose	Varicose	DXO	Decapping and exoribonuclease protein	Neurology_II	O77932	OID31080	Weighted median	76	0.066492	0.026325	0.0115432	Forward trans-MR	EUR
Varicose	Varicose	DXO	Decapping and exoribonuclease protein	Neurology_II	O77932	OID31080	Weighted mode	76	0.0797594	0.0249605	0.00204353	Forward trans-MR	EUR
Varicose	Varicose	DXO	Decapping and exoribonuclease protein	Neurology_II	O77932	OID31080	Inverse variance weighted	76	0.148051	0.0275403	7.62407e-08	Forward trans-MR	EUR
Varicose	Varicose	DXO	Decapping and exoribonuclease protein	Neurology_II	O77932	OID31080	Inverse variance weighted	50	0.160535	0.0302748	1.14171e-07	Forward cis-MR	EUR
Varicose	Varicose	DXO	Decapping and exoribonuclease protein	Neurology_II	O77932	OID31080	MR Egger	50	0.0299925	0.0341456	0.384119	Forward cis-MR	EUR
Varicose	Varicose	DXO	Decapping and exoribonuclease protein	Neurology_II	O77932	OID31080	Simple mode	50	0.163205	0.0713479	0.0265255	Forward cis-MR	EUR
Varicose	Varicose	DXO	Decapping and exoribonuclease protein	Neurology_II	O77932	OID31080	Weighted median	50	0.0666237	0.0278516	0.0167524	Forward cis-MR	EUR
Varicose	Varicose	DXO	Decapping and exoribonuclease protein	Neurology_II	O77932	OID31080	Weighted mode	50	0.0747653	0.0259466	0.00585843	Forward cis-MR	EUR
Cardiac valvular disease	Cardiac_Valvular_Disease	ECE1	Endothelin-converting enzyme 1	Neurology	P42892	OID20891	Inverse variance weighted	50	-0.112721	0.0206272	4.63749e-08	Forward trans-MR	EUR
Cardiac valvular disease	Cardiac_Valvular_Disease	ECE1	Endothelin-converting enzyme 1	Neurology	P42892	OID20891	MR Egger	50	-0.138205	0.033694	0.000157737	Forward trans-MR	EUR
Cardiac valvular disease	Cardiac_Valvular_Disease	ECE1	Endothelin-converting enzyme 1	Neurology	P42892	OID20891	Weighted median	50	-0.127617	0.0291005	1.15774e-05	Forward trans-MR	EUR
Cardiac valvular disease	Cardiac_Valvular_Disease	ECE1	Endothelin-converting enzyme 1	Neurology	P42892	OID20891	Weighted mode	50	-0.134303	0.0259667	4.27606e-06	Forward trans-MR	EUR
Varicose	Varicose	EFEMP1	EGF-containing fibulin-like extracellular matrix protein 1	Cardiometabolic	Q12805	OID20414	MR Egger	35	-0.212531	0.0565034	0.000658764	Forward trans-MR	EUR
Varicose	Varicose	EFEMP1	EGF-containing fibulin-like extracellular matrix protein 1	Cardiometabolic	Q12805	OID20414	Weighted median	35	-0.17796	0.0494268	0.000317621	Forward trans-MR	EUR
Varicose	Varicose	EFEMP1	EGF-containing fibulin-like extracellular matrix protein 1	Cardiometabolic	Q12805	OID20414	Weighted mode	35	-0.197736	0.0525424	0.000634498	Forward trans-MR	EUR
Varicose	Varicose	EFEMP1	EGF-containing fibulin-like extracellular matrix protein 1	Cardiometabolic	Q12805	OID20414	Inverse variance weighted	35	-0.190565	0.0313014	1.14289e-09	Forward trans-MR	EUR
Varicose	Varicose	EFEMP1	EGF-containing fibulin-like extracellular matrix protein 1	Cardiometabolic	Q12805	OID20414	Inverse variance weighted	25	-0.221443	0.0341092	8.46128e-11	Forward cis-MR	EUR
Varicose	Varicose	EFEMP1	EGF-containing fibulin-like extracellular matrix protein 1	Cardiometabolic	Q12805	OID20414	MR Egger	25	-0.207917	0.0615745	0.00260144	Forward cis-MR	EUR
Varicose	Varicose	EFEMP1	EGF-containing fibulin-like extracellular matrix protein 1	Cardiometabolic	Q12805	OID20414	Simple mode	25	-0.24489	0.0889289	0.0110512	Forward cis-MR	EUR
Varicose	Varicose	EFEMP1	EGF-containing fibulin-like extracellular matrix protein 1	Cardiometabolic	Q12805	OID20414	Weighted median	25	-0.179678	0.0475345	0.000156866	Forward cis-MR	EUR
Varicose	Varicose	EFEMP1	EGF-containing fibulin-like extracellular matrix protein 1	Cardiometabolic	Q12805	OID20414	Weighted mode	25	-0.197721	0.0490003	0.00048217	Forward cis-MR	EUR
Cardiac valvular disease	Cardiac_Valvular_Disease	ENG	Endoglin	Cardiometabolic	P17813	OID20287	Inverse variance weighted	120	-0.0759787	0.0108544	2.56351e-12	Forward trans-MR	EUR
Cardiac valvular disease	Cardiac_Valvular_Disease	ENG	Endoglin	Cardiometabolic	P17813	OID20287	MR Egger	120	-0.0756601	0.0163479	9.54292e-06	Forward trans-MR	EUR
Cardiac valvular disease	Cardiac_Valvular_Disease	ENG	Endoglin	Cardiometabolic	P17813	OID20287	Weighted median	120	-0.0963671	0.0173796	2.94211e-08	Forward trans-MR	EUR
Cardiac valvular disease	Cardiac_Valvular_Disease	ENG	Endoglin	Cardiometabolic	P17813	OID20287	Weighted mode	120	-0.0819634	0.0141983	6.3312e-08	Forward trans-MR	EUR
Chronic heart failure	CHF	ENG	Endoglin	Cardiometabolic	P17813	OID20287	Inverse variance weighted	120	-0.0869183	0.0150535	7.74317e-09	Forward trans-MR	EUR
Chronic heart failure	CHF	ENG	Endoglin	Cardiometabolic	P17813	OID20287	MR Egger	120	-0.0709776	0.0228852	0.00240923	Forward trans-MR	EUR
Chronic heart failure	CHF	ENG	Endoglin	Cardiometabolic	P17813	OID20287	Weighted median	120	-0.113782	0.0241182	2.38553e-06	Forward trans-MR	EUR
Chronic heart failure	CHF	ENG	Endoglin	Cardiometabolic	P17813	OID20287	Weighted mode	120	-0.095663	0.0214468	1.86604e-05	Forward trans-MR	EUR
Stable angina pectoris	SAP	ENPP6	Glycerophosphocholine cholinephosphodiesterase ENPP6	Cardiometabolic_II	Q6UWR7	OID30273	Inverse variance weighted	136	0.0992029	0.0152555	7.88544e-11	Forward trans-MR	EUR
Stable angina pectoris	SAP	ENPP6	Glycerophosphocholine cholinephosphodiesterase ENPP6	Cardiometabolic_II	Q6UWR7	OID30273	MR Egger	136	0.0676763	0.025173	0.00808982	Forward trans-MR	EUR
Stable angina pectoris	SAP	ENPP6	Glycerophosphocholine cholinephosphodiesterase ENPP6	Cardiometabolic_II	Q6UWR7	OID30273	Weighted median	136	0.0911545	0.0219233	3.21223e-05	Forward trans-MR	EUR
Stable angina pectoris	SAP	ENPP6	Glycerophosphocholine cholinephosphodiesterase ENPP6	Cardiometabolic_II	Q6UWR7	OID30273	Weighted mode	136	0.0691015	0.0255801	0.00779104	Forward trans-MR	EUR
Varicose	Varicose	EPCAM	Epithelial cell adhesion molecule	Inflammation	P16422	OID20743	MR Egger	95	-0.164142	0.0504506	0.00158954	Forward trans-MR	EUR
Varicose	Varicose	EPCAM	Epithelial cell adhesion molecule	Inflammation	P16422	OID20743	Weighted median	95	-0.152571	0.0342784	8.55017e-06	Forward trans-MR	EUR
Varicose	Varicose	EPCAM	Epithelial cell adhesion molecule	Inflammation	P16422	OID20743	Weighted mode	95	-0.222025	0.0618425	0.000527602	Forward trans-MR	EUR
Varicose	Varicose	EPCAM	Epithelial cell adhesion molecule	Inflammation	P16422	OID20743	Inverse variance weighted	95	-0.162544	0.0262505	5.93988e-10	Forward trans-MR	EUR
Cardiac valvular disease	Cardiac_Valvular_Disease	EPHA4	Ephrin type-A receptor 4	Inflammation_II	P54764	OID30622	Inverse variance weighted	89	-0.0910363	0.010836	4.41746e-17	Forward trans-MR	EUR
Cardiac valvular disease	Cardiac_Valvular_Disease	EPHA4	Ephrin type-A receptor 4	Inflammation_II	P54764	OID30622	MR Egger	89	-0.0875034	0.0166096	9.86559e-07	Forward trans-MR	EUR
Cardiac valvular disease	Cardiac_Valvular_Disease	EPHA4	Ephrin type-A receptor 4	Inflammation_II	P54764	OID30622	Weighted median	89	-0.0814774	0.0170791	1.83683e-06	Forward trans-MR	EUR
Cardiac valvular disease	Cardiac_Valvular_Disease	EPHA4	Ephrin type-A receptor 4	Inflammation_II	P54764	OID30622	Weighted mode	89	-0.0849463	0.013018	4.17906e-09	Forward trans-MR	EUR
Chronic heart failure	CHF	EPHA4	Ephrin type-A receptor 4	Inflammation_II	P54764	OID30622	Inverse variance weighted	89	-0.0839744	0.0154775	5.77654e-08	Forward trans-MR	EUR
Chronic heart failure	CHF	EPHA4	Ephrin type-A receptor 4	Inflammation_II	P54764	OID30622	MR Egger	89	-0.0675902	0.0239314	0.00587358	Forward trans-MR	EUR
Chronic heart failure	CHF	EPHA4	Ephrin type-A receptor 4	Inflammation_II	P54764	OID30622	Weighted median	89	-0.103895	0.0237435	1.21029e-05	Forward trans-MR	EUR
Chronic heart failure	CHF	EPHA4	Ephrin type-A receptor 4	Inflammation_II	P54764	OID30622	Weighted mode	89	-0.078618	0.0207871	0.000283003	Forward trans-MR	EUR
Atrial flutter/fibrillation	Atrial_Flutter	ERP44	Endoplasmic reticulum resident protein 44	Oncology	Q9BS26	OID21338	MR Egger	4	0.50816	0.112464	0.045653	Forward cis-MR	EUR
Atrial flutter/fibrillation	Atrial_Flutter	ERP44	Endoplasmic reticulum resident protein 44	Oncology	Q9BS26	OID21338	Simple mode	4	0.476109	0.14944	0.0498657	Forward cis-MR	EUR
Atrial flutter/fibrillation	Atrial_Flutter	ERP44	Endoplasmic reticulum resident protein 44	Oncology	Q9BS26	OID21338	Weighted median	4	0.488484	0.113366	1.64071e-05	Forward cis-MR	EUR
Atrial flutter/fibrillation	Atrial_Flutter	ERP44	Endoplasmic reticulum resident protein 44	Oncology	Q9BS26	OID21338	Weighted mode	4	0.468248	0.138189	0.0428234	Forward cis-MR	EUR
Atrial flutter/fibrillation	Atrial_Flutter	ERP44	Endoplasmic reticulum resident protein 44	Oncology	Q9BS26	OID21338	Inverse variance weighted	4	0.500445	0.0919431	5.23951e-08	Forward cis-MR	EUR
Myocardial infarction	MI	F2	Prothrombin	Inflammation_II	P00734	OID30723	Inverse variance weighted	57	0.17514	0.02739	1.613e-10	Forward trans-MR	EUR
Myocardial infarction	MI	F2	Prothrombin	Inflammation_II	P00734	OID30723	MR Egger	57	0.1975	0.0388023	4.49253e-06	Forward trans-MR	EUR
Myocardial infarction	MI	F2	Prothrombin	Inflammation_II	P00734	OID30723	Weighted median	57	0.188004	0.0407065	3.86466e-06	Forward trans-MR	EUR
Myocardial infarction	MI	F2	Prothrombin	Inflammation_II	P00734	OID30723	Weighted mode	57	0.186257	0.0555847	0.00144769	Forward trans-MR	EUR
Angina pectoris	Angina	F9	Coagulation factor IX	Cardiometabolic	P00740	OID20349	Inverse variance weighted	11	0.371285	0.0636252	5.36285e-09	Forward trans-MR	EUR
Angina pectoris	Angina	F9	Coagulation factor IX	Cardiometabolic	P00740	OID20349	MR Egger	11	0.33145	0.187785	0.111372	Forward trans-MR	EUR
Angina pectoris	Angina	F9	Coagulation factor IX	Cardiometabolic	P00740	OID20349	Weighted median	11	0.313101	0.0781541	6.17043e-05	Forward trans-MR	EUR
Angina pectoris	Angina	F9	Coagulation factor IX	Cardiometabolic	P00740	OID20349	Weighted mode	11	0.31244	0.0866795	0.00481145	Forward trans-MR	EUR
Stable angina pectoris	SAP	F9	Coagulation factor IX	Cardiometabolic	P00740	OID20349	Inverse variance weighted	11	0.380759	0.0644638	3.49337e-09	Forward trans-MR	EUR
Stable angina pectoris	SAP	F9	Coagulation factor IX	Cardiometabolic	P00740	OID20349	MR Egger	11	0.261766	0.194288	0.210817	Forward trans-MR	EUR
Stable angina pectoris	SAP	F9	Coagulation factor IX	Cardiometabolic	P00740	OID20349	Weighted median	11	0.328571	0.0909984	0.000305329	Forward trans-MR	EUR
Stable angina pectoris	SAP	F9	Coagulation factor IX	Cardiometabolic	P00740	OID20349	Weighted mode	11	0.319834	0.0974831	0.00827611	Forward trans-MR	EUR
Varicose	Varicose	FABP2	Fatty acid-binding protein, intestinal	Cardiometabolic	P12104	OID20200	Inverse variance weighted	29	0.160177	0.0287558	2.54379e-08	Forward cis-MR	EUR
Varicose	Varicose	FABP2	Fatty acid-binding protein, intestinal	Cardiometabolic	P12104	OID20200	MR Egger	29	0.173648	0.0660889	0.0140096	Forward cis-MR	EUR
Varicose	Varicose	FABP2	Fatty acid-binding protein, intestinal	Cardiometabolic	P12104	OID20200	Simple mode	29	0.170942	0.0733175	0.0271473	Forward cis-MR	EUR
Varicose	Varicose	FABP2	Fatty acid-binding protein, intestinal	Cardiometabolic	P12104	OID20200	Weighted median	29	0.18208	0.0431972	2.49682e-05	Forward cis-MR	EUR
Varicose	Varicose	FABP2	Fatty acid-binding protein, intestinal	Cardiometabolic	P12104	OID20200	Weighted mode	29	0.173219	0.0442783	0.000531688	Forward cis-MR	EUR
Varicose	Varicose	FASLG	Tumor necrosis factor ligand superfamily member 6	Inflammation	P48023	OID20665	MR Egger	200	0.123524	0.0335469	0.000298291	Forward trans-MR	EUR
Varicose	Varicose	FASLG	Tumor necrosis factor ligand superfamily member 6	Inflammation	P48023	OID20665	Weighted median	200	0.0646321	0.0252762	0.010557	Forward trans-MR	EUR
Varicose	Varicose	FASLG	Tumor necrosis factor ligand superfamily member 6	Inflammation	P48023	OID20665	Weighted mode	200	0.0441845	0.0339941	0.195184	Forward trans-MR	EUR
Varicose	Varicose	FASLG	Tumor necrosis factor ligand superfamily member 6	Inflammation	P48023	OID20665	Inverse variance weighted	200	0.0920199	0.0170264	6.49765e-08	Forward trans-MR	EUR
Stable angina pectoris	SAP	FCRLB	Fc receptor-like B	Oncology	Q6BAA4	OID21193	Inverse variance weighted	139	0.0503208	0.0088569	1.33491e-08	Forward trans-MR	EUR
Stable angina pectoris	SAP	FCRLB	Fc receptor-like B	Oncology	Q6BAA4	OID21193	MR Egger	139	0.0339788	0.0125933	0.00784923	Forward trans-MR	EUR
Stable angina pectoris	SAP	FCRLB	Fc receptor-like B	Oncology	Q6BAA4	OID21193	Weighted median	139	0.0522424	0.0131661	7.2493e-05	Forward trans-MR	EUR
Stable angina pectoris	SAP	FCRLB	Fc receptor-like B	Oncology	Q6BAA4	OID21193	Weighted mode	139	0.0505433	0.0118198	3.52742e-05	Forward trans-MR	EUR
Stable angina pectoris	SAP	FCRLB	Fc receptor-like B	Oncology	Q6BAA4	OID21193	Inverse variance weighted	123	0.0495089	0.00863952	1.00127e-08	Forward cis-MR	EUR
Stable angina pectoris	SAP	FCRLB	Fc receptor-like B	Oncology	Q6BAA4	OID21193	MR Egger	123	0.0461776	0.0136846	0.000994472	Forward cis-MR	EUR
Stable angina pectoris	SAP	FCRLB	Fc receptor-like B	Oncology	Q6BAA4	OID21193	Simple mode	123	0.0596053	0.0229557	0.0105739	Forward cis-MR	EUR
Stable angina pectoris	SAP	FCRLB	Fc receptor-like B	Oncology	Q6BAA4	OID21193	Weighted median	123	0.0523647	0.0136789	0.000129114	Forward cis-MR	EUR
Stable angina pectoris	SAP	FCRLB	Fc receptor-like B	Oncology	Q6BAA4	OID21193	Weighted mode	123	0.051433	0.0136585	0.000256985	Forward cis-MR	EUR
Angina pectoris	Angina	FES	Tyrosine-protein kinase Fes/Fps	Oncology	P07332	OID21207	Inverse variance weighted	11	-0.407128	0.067694	1.80739e-09	Forward trans-MR	EUR
Angina pectoris	Angina	FES	Tyrosine-protein kinase Fes/Fps	Oncology	P07332	OID21207	MR Egger	11	-0.423678	0.160469	0.0269032	Forward trans-MR	EUR
Angina pectoris	Angina	FES	Tyrosine-protein kinase Fes/Fps	Oncology	P07332	OID21207	Weighted median	11	-0.436197	0.0662836	4.68021e-11	Forward trans-MR	EUR
Angina pectoris	Angina	FES	Tyrosine-protein kinase Fes/Fps	Oncology	P07332	OID21207	Weighted mode	11	-0.448979	0.0813399	0.000254628	Forward trans-MR	EUR
Angina pectoris	Angina	FES	Tyrosine-protein kinase Fes/Fps	Oncology	P07332	OID21207	MR Egger	6	-0.370589	0.217385	0.163441	Forward cis-MR	EUR
Angina pectoris	Angina	FES	Tyrosine-protein kinase Fes/Fps	Oncology	P07332	OID21207	Simple mode	6	-0.422251	0.123992	0.0191374	Forward cis-MR	EUR
Angina pectoris	Angina	FES	Tyrosine-protein kinase Fes/Fps	Oncology	P07332	OID21207	Weighted median	6	-0.454249	0.067998	2.3841e-11	Forward cis-MR	EUR
Angina pectoris	Angina	FES	Tyrosine-protein kinase Fes/Fps	Oncology	P07332	OID21207	Weighted mode	6	-0.45865	0.0764285	0.00184471	Forward cis-MR	EUR
Angina pectoris	Angina	FES	Tyrosine-protein kinase Fes/Fps	Oncology	P07332	OID21207	Inverse variance weighted	6	-0.454813	0.0664839	7.86672e-12	Forward cis-MR	EUR
Myocardial infarction	MI	FES	Tyrosine-protein kinase Fes/Fps	Oncology	P07332	OID21207	Inverse variance weighted	11	-0.502366	0.0739108	1.0688e-11	Forward trans-MR	EUR
Myocardial infarction	MI	FES	Tyrosine-protein kinase Fes/Fps	Oncology	P07332	OID21207	MR Egger	11	-0.643888	0.167314	0.00391603	Forward trans-MR	EUR
Myocardial infarction	MI	FES	Tyrosine-protein kinase Fes/Fps	Oncology	P07332	OID21207	Weighted median	11	-0.525534	0.0794763	3.77994e-11	Forward trans-MR	EUR
Myocardial infarction	MI	FES	Tyrosine-protein kinase Fes/Fps	Oncology	P07332	OID21207	Weighted mode	11	-0.54646	0.0867379	8.90688e-05	Forward trans-MR	EUR
Myocardial infarction	MI	FES	Tyrosine-protein kinase Fes/Fps	Oncology	P07332	OID21207	Inverse variance weighted	6	-0.569078	0.0731888	7.51646e-15	Forward cis-MR	EUR
Myocardial infarction	MI	FES	Tyrosine-protein kinase Fes/Fps	Oncology	P07332	OID21207	MR Egger	6	-0.596728	0.245249	0.0717365	Forward cis-MR	EUR
Myocardial infarction	MI	FES	Tyrosine-protein kinase Fes/Fps	Oncology	P07332	OID21207	Simple mode	6	-0.509281	0.129891	0.0111726	Forward cis-MR	EUR
Myocardial infarction	MI	FES	Tyrosine-protein kinase Fes/Fps	Oncology	P07332	OID21207	Weighted median	6	-0.556064	0.0812175	7.56263e-12	Forward cis-MR	EUR
Myocardial infarction	MI	FES	Tyrosine-protein kinase Fes/Fps	Oncology	P07332	OID21207	Weighted mode	6	-0.568412	0.0850201	0.00113175	Forward cis-MR	EUR
Stable angina pectoris	SAP	FES	Tyrosine-protein kinase Fes/Fps	Oncology	P07332	OID21207	Inverse variance weighted	6	-0.46682	0.0865494	6.90272e-08	Forward cis-MR	EUR
Stable angina pectoris	SAP	FES	Tyrosine-protein kinase Fes/Fps	Oncology	P07332	OID21207	MR Egger	6	-0.0704645	0.206595	0.75021	Forward cis-MR	EUR
Stable angina pectoris	SAP	FES	Tyrosine-protein kinase Fes/Fps	Oncology	P07332	OID21207	Simple mode	6	-0.44817	0.147063	0.0285062	Forward cis-MR	EUR
Stable angina pectoris	SAP	FES	Tyrosine-protein kinase Fes/Fps	Oncology	P07332	OID21207	Weighted median	6	-0.470935	0.0804228	4.74898e-09	Forward cis-MR	EUR
Stable angina pectoris	SAP	FES	Tyrosine-protein kinase Fes/Fps	Oncology	P07332	OID21207	Weighted mode	6	-0.473767	0.0969065	0.00451784	Forward cis-MR	EUR
Angina pectoris	Angina	FGF5	Fibroblast growth factor 5	Inflammation	P12034	OID20490	Inverse variance weighted	149	0.0684351	0.0128802	1.07715e-07	Forward trans-MR	EUR
Angina pectoris	Angina	FGF5	Fibroblast growth factor 5	Inflammation	P12034	OID20490	MR Egger	149	0.0257281	0.0207276	0.216491	Forward trans-MR	EUR
Angina pectoris	Angina	FGF5	Fibroblast growth factor 5	Inflammation	P12034	OID20490	Weighted median	149	0.0541493	0.0155264	0.000487451	Forward trans-MR	EUR
Angina pectoris	Angina	FGF5	Fibroblast growth factor 5	Inflammation	P12034	OID20490	Weighted mode	149	0.0559846	0.0149531	0.00025867	Forward trans-MR	EUR
Angina pectoris	Angina	FGF5	Fibroblast growth factor 5	Inflammation	P12034	OID20490	MR Egger	139	0.0464042	0.0181245	0.0115421	Forward cis-MR	EUR
Angina pectoris	Angina	FGF5	Fibroblast growth factor 5	Inflammation	P12034	OID20490	Simple mode	139	0.0404161	0.0325827	0.216927	Forward cis-MR	EUR
Angina pectoris	Angina	FGF5	Fibroblast growth factor 5	Inflammation	P12034	OID20490	Weighted median	139	0.0544969	0.0152615	0.000355797	Forward cis-MR	EUR
Angina pectoris	Angina	FGF5	Fibroblast growth factor 5	Inflammation	P12034	OID20490	Weighted mode	139	0.0487466	0.0151054	0.00156213	Forward cis-MR	EUR
Angina pectoris	Angina	FGF5	Fibroblast growth factor 5	Inflammation	P12034	OID20490	Inverse variance weighted	139	0.0658554	0.0101926	1.0396e-10	Forward cis-MR	EUR
Atrial flutter/fibrillation	Atrial_Flutter	FGF5	Fibroblast growth factor 5	Inflammation	P12034	OID20490	Inverse variance weighted	149	0.0799704	0.0101238	2.80502e-15	Forward trans-MR	EUR
Atrial flutter/fibrillation	Atrial_Flutter	FGF5	Fibroblast growth factor 5	Inflammation	P12034	OID20490	MR Egger	149	0.0627909	0.0165346	0.000213234	Forward trans-MR	EUR
Atrial flutter/fibrillation	Atrial_Flutter	FGF5	Fibroblast growth factor 5	Inflammation	P12034	OID20490	Weighted median	149	0.0790552	0.017145	4.00767e-06	Forward trans-MR	EUR
Atrial flutter/fibrillation	Atrial_Flutter	FGF5	Fibroblast growth factor 5	Inflammation	P12034	OID20490	Weighted mode	149	0.0845753	0.0175293	3.45118e-06	Forward trans-MR	EUR
Atrial flutter/fibrillation	Atrial_Flutter	FGF5	Fibroblast growth factor 5	Inflammation	P12034	OID20490	MR Egger	139	0.0651708	0.0179895	0.000409674	Forward cis-MR	EUR
Atrial flutter/fibrillation	Atrial_Flutter	FGF5	Fibroblast growth factor 5	Inflammation	P12034	OID20490	Simple mode	139	0.0444801	0.0379591	0.243301	Forward cis-MR	EUR
Atrial flutter/fibrillation	Atrial_Flutter	FGF5	Fibroblast growth factor 5	Inflammation	P12034	OID20490	Weighted median	139	0.0799659	0.0166868	1.64982e-06	Forward cis-MR	EUR
Atrial flutter/fibrillation	Atrial_Flutter	FGF5	Fibroblast growth factor 5	Inflammation	P12034	OID20490	Weighted mode	139	0.084227	0.0173914	3.38523e-06	Forward cis-MR	EUR
Atrial flutter/fibrillation	Atrial_Flutter	FGF5	Fibroblast growth factor 5	Inflammation	P12034	OID20490	Inverse variance weighted	139	0.0804399	0.0101063	1.72883e-15	Forward cis-MR	EUR
Cardiac valvular disease	Cardiac_Valvular_Disease	FGF5	Fibroblast growth factor 5	Inflammation	P12034	OID20490	Inverse variance weighted	149	0.0545506	0.00981474	2.72847e-08	Forward trans-MR	EUR
Cardiac valvular disease	Cardiac_Valvular_Disease	FGF5	Fibroblast growth factor 5	Inflammation	P12034	OID20490	MR Egger	149	0.0281309	0.016726	0.0947169	Forward trans-MR	EUR
Cardiac valvular disease	Cardiac_Valvular_Disease	FGF5	Fibroblast growth factor 5	Inflammation	P12034	OID20490	Weighted median	149	0.0383723	0.0160505	0.0168153	Forward trans-MR	EUR
Cardiac valvular disease	Cardiac_Valvular_Disease	FGF5	Fibroblast growth factor 5	Inflammation	P12034	OID20490	Weighted mode	149	0.0331651	0.0171515	0.055064	Forward trans-MR	EUR
Cardiac valvular disease	Cardiac_Valvular_Disease	FGF5	Fibroblast growth factor 5	Inflammation	P12034	OID20490	MR Egger	139	0.0373383	0.0183672	0.0439962	Forward cis-MR	EUR
Cardiac valvular disease	Cardiac_Valvular_Disease	FGF5	Fibroblast growth factor 5	Inflammation	P12034	OID20490	Simple mode	139	0.0372319	0.0317041	0.242274	Forward cis-MR	EUR
Cardiac valvular disease	Cardiac_Valvular_Disease	FGF5	Fibroblast growth factor 5	Inflammation	P12034	OID20490	Weighted median	139	0.0406057	0.0162899	0.0126776	Forward cis-MR	EUR
Cardiac valvular disease	Cardiac_Valvular_Disease	FGF5	Fibroblast growth factor 5	Inflammation	P12034	OID20490	Weighted mode	139	0.0296717	0.0162478	0.0699824	Forward cis-MR	EUR
Cardiac valvular disease	Cardiac_Valvular_Disease	FGF5	Fibroblast growth factor 5	Inflammation	P12034	OID20490	Inverse variance weighted	139	0.0542153	0.00987551	4.0222e-08	Forward cis-MR	EUR
Dilated cardiomyopathy	Dilated_Cardiomyopathy	FGF5	Fibroblast growth factor 5	Inflammation	P12034	OID20490	Inverse variance weighted	131	0.237926	0.0370295	1.31599e-10	Forward trans-MR	EUR
Dilated cardiomyopathy	Dilated_Cardiomyopathy	FGF5	Fibroblast growth factor 5	Inflammation	P12034	OID20490	MR Egger	131	0.0882479	0.0595556	0.140839	Forward trans-MR	EUR
Dilated cardiomyopathy	Dilated_Cardiomyopathy	FGF5	Fibroblast growth factor 5	Inflammation	P12034	OID20490	Weighted median	131	0.192062	0.0685026	0.00505176	Forward trans-MR	EUR
Dilated cardiomyopathy	Dilated_Cardiomyopathy	FGF5	Fibroblast growth factor 5	Inflammation	P12034	OID20490	Weighted mode	131	0.226114	0.0702655	0.00162985	Forward trans-MR	EUR
Dilated cardiomyopathy	Dilated_Cardiomyopathy	FGF5	Fibroblast growth factor 5	Inflammation	P12034	OID20490	MR Egger	121	0.0998903	0.0650767	0.127448	Forward cis-MR	EUR
Dilated cardiomyopathy	Dilated_Cardiomyopathy	FGF5	Fibroblast growth factor 5	Inflammation	P12034	OID20490	Simple mode	121	0.243759	0.130553	0.0643249	Forward cis-MR	EUR
Dilated cardiomyopathy	Dilated_Cardiomyopathy	FGF5	Fibroblast growth factor 5	Inflammation	P12034	OID20490	Weighted median	121	0.19207	0.0687276	0.00519557	Forward cis-MR	EUR
Dilated cardiomyopathy	Dilated_Cardiomyopathy	FGF5	Fibroblast growth factor 5	Inflammation	P12034	OID20490	Weighted mode	121	0.226082	0.0706094	0.0017481	Forward cis-MR	EUR
Dilated cardiomyopathy	Dilated_Cardiomyopathy	FGF5	Fibroblast growth factor 5	Inflammation	P12034	OID20490	Inverse variance weighted	121	0.236849	0.0373274	2.22153e-10	Forward cis-MR	EUR
Myocardial infarction	MI	FGF5	Fibroblast growth factor 5	Inflammation	P12034	OID20490	Inverse variance weighted	149	0.0965423	0.0134325	6.61219e-13	Forward trans-MR	EUR
Myocardial infarction	MI	FGF5	Fibroblast growth factor 5	Inflammation	P12034	OID20490	MR Egger	149	0.0601512	0.0217773	0.00647639	Forward trans-MR	EUR
Myocardial infarction	MI	FGF5	Fibroblast growth factor 5	Inflammation	P12034	OID20490	Weighted median	149	0.0847455	0.0191951	1.01028e-05	Forward trans-MR	EUR
Myocardial infarction	MI	FGF5	Fibroblast growth factor 5	Inflammation	P12034	OID20490	Weighted mode	149	0.0838979	0.0175931	4.39509e-06	Forward trans-MR	EUR
Myocardial infarction	MI	FGF5	Fibroblast growth factor 5	Inflammation	P12034	OID20490	MR Egger	139	0.08148	0.0201336	8.63116e-05	Forward cis-MR	EUR
Myocardial infarction	MI	FGF5	Fibroblast growth factor 5	Inflammation	P12034	OID20490	Simple mode	139	0.091447	0.0338864	0.00783242	Forward cis-MR	EUR
Myocardial infarction	MI	FGF5	Fibroblast growth factor 5	Inflammation	P12034	OID20490	Weighted median	139	0.0849632	0.019887	1.9347e-05	Forward cis-MR	EUR
Myocardial infarction	MI	FGF5	Fibroblast growth factor 5	Inflammation	P12034	OID20490	Weighted mode	139	0.080728	0.0171788	6.24501e-06	Forward cis-MR	EUR
Myocardial infarction	MI	FGF5	Fibroblast growth factor 5	Inflammation	P12034	OID20490	Inverse variance weighted	139	0.0964737	0.0112891	1.27695e-17	Forward cis-MR	EUR
Stable angina pectoris	SAP	FGF5	Fibroblast growth factor 5	Inflammation	P12034	OID20490	Inverse variance weighted	121	0.0694869	0.0126712	4.1619e-08	Forward cis-MR	EUR
Stable angina pectoris	SAP	FGF5	Fibroblast growth factor 5	Inflammation	P12034	OID20490	MR Egger	121	0.0581341	0.0221447	0.0097968	Forward cis-MR	EUR
Stable angina pectoris	SAP	FGF5	Fibroblast growth factor 5	Inflammation	P12034	OID20490	Simple mode	121	0.0206229	0.0388194	0.596226	Forward cis-MR	EUR
Stable angina pectoris	SAP	FGF5	Fibroblast growth factor 5	Inflammation	P12034	OID20490	Weighted median	121	0.0415692	0.0181302	0.0218591	Forward cis-MR	EUR
Stable angina pectoris	SAP	FGF5	Fibroblast growth factor 5	Inflammation	P12034	OID20490	Weighted mode	121	0.0550827	0.0169294	0.00148005	Forward cis-MR	EUR
Pericarditis	Pericarditis	FGL1	Fibrinogen-like protein 1	Inflammation_II	Q08830	OID30702	Inverse variance weighted	156	-0.168097	0.0302239	2.67123e-08	Forward trans-MR	EUR
Pericarditis	Pericarditis	FGL1	Fibrinogen-like protein 1	Inflammation_II	Q08830	OID30702	MR Egger	156	-0.137229	0.0415298	0.0011841	Forward trans-MR	EUR
Pericarditis	Pericarditis	FGL1	Fibrinogen-like protein 1	Inflammation_II	Q08830	OID30702	Weighted median	156	-0.144478	0.0491974	0.0033173	Forward trans-MR	EUR
Pericarditis	Pericarditis	FGL1	Fibrinogen-like protein 1	Inflammation_II	Q08830	OID30702	Weighted mode	156	-0.135355	0.0442342	0.00260936	Forward trans-MR	EUR
Pericarditis	Pericarditis	FGL1	Fibrinogen-like protein 1	Inflammation_II	Q08830	OID30702	Inverse variance weighted	139	-0.172367	0.0308286	2.2558e-08	Forward cis-MR	EUR
Pericarditis	Pericarditis	FGL1	Fibrinogen-like protein 1	Inflammation_II	Q08830	OID30702	MR Egger	139	-0.0864299	0.0452003	0.0579439	Forward cis-MR	EUR
Pericarditis	Pericarditis	FGL1	Fibrinogen-like protein 1	Inflammation_II	Q08830	OID30702	Simple mode	139	-0.116776	0.0981895	0.236368	Forward cis-MR	EUR
Pericarditis	Pericarditis	FGL1	Fibrinogen-like protein 1	Inflammation_II	Q08830	OID30702	Weighted median	139	-0.145181	0.0483729	0.0026883	Forward cis-MR	EUR
Pericarditis	Pericarditis	FGL1	Fibrinogen-like protein 1	Inflammation_II	Q08830	OID30702	Weighted mode	139	-0.135012	0.0460453	0.00394205	Forward cis-MR	EUR
Myocardial infarction	MI	FN1	Fibronectin	Inflammation_II	P02751	OID30787	Inverse variance weighted	52	-0.159027	0.0197857	9.17023e-16	Forward trans-MR	EUR
Myocardial infarction	MI	FN1	Fibronectin	Inflammation_II	P02751	OID30787	MR Egger	52	-0.224684	0.0297959	8.58595e-10	Forward trans-MR	EUR
Myocardial infarction	MI	FN1	Fibronectin	Inflammation_II	P02751	OID30787	Weighted median	52	-0.166391	0.028942	8.97131e-09	Forward trans-MR	EUR
Myocardial infarction	MI	FN1	Fibronectin	Inflammation_II	P02751	OID30787	Weighted mode	52	-0.167795	0.0249508	1.47996e-08	Forward trans-MR	EUR
Myocardial infarction	MI	FN1	Fibronectin	Inflammation_II	P02751	OID30787	MR Egger	47	-0.187052	0.0306334	2.17194e-07	Forward cis-MR	EUR
Myocardial infarction	MI	FN1	Fibronectin	Inflammation_II	P02751	OID30787	Simple mode	47	-0.14387	0.0500306	0.00608979	Forward cis-MR	EUR
Myocardial infarction	MI	FN1	Fibronectin	Inflammation_II	P02751	OID30787	Weighted median	47	-0.166588	0.0282399	3.65605e-09	Forward cis-MR	EUR
Myocardial infarction	MI	FN1	Fibronectin	Inflammation_II	P02751	OID30787	Weighted mode	47	-0.163505	0.0259585	1.03123e-07	Forward cis-MR	EUR
Myocardial infarction	MI	FN1	Fibronectin	Inflammation_II	P02751	OID30787	Inverse variance weighted	47	-0.16989	0.0182228	1.13175e-20	Forward cis-MR	EUR
Angina pectoris	Angina	FURIN	Furin	Oncology	P09958	OID21514	Inverse variance weighted	19	0.243462	0.0460581	1.25038e-07	Forward trans-MR	EUR
Angina pectoris	Angina	FURIN	Furin	Oncology	P09958	OID21514	MR Egger	19	0.302876	0.0998251	0.00748993	Forward trans-MR	EUR
Angina pectoris	Angina	FURIN	Furin	Oncology	P09958	OID21514	Weighted median	19	0.282556	0.0480841	4.1955e-09	Forward trans-MR	EUR
Angina pectoris	Angina	FURIN	Furin	Oncology	P09958	OID21514	Weighted mode	19	0.290475	0.0455563	5.26446e-06	Forward trans-MR	EUR
Stable angina pectoris	SAP	FURIN	Furin	Oncology	P09958	OID21514	Inverse variance weighted	17	0.332006	0.0481938	5.61941e-12	Forward trans-MR	EUR
Stable angina pectoris	SAP	FURIN	Furin	Oncology	P09958	OID21514	MR Egger	17	0.3937	0.108196	0.00242504	Forward trans-MR	EUR
Stable angina pectoris	SAP	FURIN	Furin	Oncology	P09958	OID21514	Weighted median	17	0.362043	0.0531569	9.70392e-12	Forward trans-MR	EUR
Stable angina pectoris	SAP	FURIN	Furin	Oncology	P09958	OID21514	Weighted mode	17	0.361229	0.0564641	8.83247e-06	Forward trans-MR	EUR
Stable angina pectoris	SAP	FURIN	Furin	Oncology	P09958	OID21514	Inverse variance weighted	9	0.375876	0.0585253	1.34096e-10	Forward cis-MR	EUR
Stable angina pectoris	SAP	FURIN	Furin	Oncology	P09958	OID21514	MR Egger	9	0.376316	0.148489	0.0389871	Forward cis-MR	EUR
Stable angina pectoris	SAP	FURIN	Furin	Oncology	P09958	OID21514	Simple mode	9	0.3323	0.109063	0.0158963	Forward cis-MR	EUR
Stable angina pectoris	SAP	FURIN	Furin	Oncology	P09958	OID21514	Weighted median	9	0.362305	0.0615079	3.85282e-09	Forward cis-MR	EUR
Stable angina pectoris	SAP	FURIN	Furin	Oncology	P09958	OID21514	Weighted mode	9	0.364238	0.0650628	0.00051129	Forward cis-MR	EUR
Varicose	Varicose	FUT1	Galactoside alpha-(1,2)-fucosyltransferase 1	Oncology_II	P19526	OID31295	MR Egger	31	0.22981	0.0448711	1.80923e-05	Forward trans-MR	EUR
Varicose	Varicose	FUT1	Galactoside alpha-(1,2)-fucosyltransferase 1	Oncology_II	P19526	OID31295	Weighted median	31	0.20232	0.0358774	1.70839e-08	Forward trans-MR	EUR
Varicose	Varicose	FUT1	Galactoside alpha-(1,2)-fucosyltransferase 1	Oncology_II	P19526	OID31295	Weighted mode	31	0.196985	0.0329428	1.47604e-06	Forward trans-MR	EUR
Varicose	Varicose	FUT1	Galactoside alpha-(1,2)-fucosyltransferase 1	Oncology_II	P19526	OID31295	Inverse variance weighted	31	0.171211	0.0264768	1.00325e-10	Forward trans-MR	EUR
Angina pectoris	Angina	GALNT2	Polypeptide N-acetylgalactosaminyltransferase 2	Oncology	Q10471	OID21423	MR Egger	53	-0.110079	0.0294524	0.000470674	Forward cis-MR	EUR
Angina pectoris	Angina	GALNT2	Polypeptide N-acetylgalactosaminyltransferase 2	Oncology	Q10471	OID21423	Simple mode	53	-0.113151	0.0526916	0.0364416	Forward cis-MR	EUR
Angina pectoris	Angina	GALNT2	Polypeptide N-acetylgalactosaminyltransferase 2	Oncology	Q10471	OID21423	Weighted median	53	-0.108221	0.0253647	1.98468e-05	Forward cis-MR	EUR
Angina pectoris	Angina	GALNT2	Polypeptide N-acetylgalactosaminyltransferase 2	Oncology	Q10471	OID21423	Weighted mode	53	-0.0979317	0.0281896	0.00104213	Forward cis-MR	EUR
Angina pectoris	Angina	GALNT2	Polypeptide N-acetylgalactosaminyltransferase 2	Oncology	Q10471	OID21423	Inverse variance weighted	53	-0.10039	0.0167877	2.23153e-09	Forward cis-MR	EUR
Myocardial infarction	MI	GALNT2	Polypeptide N-acetylgalactosaminyltransferase 2	Oncology	Q10471	OID21423	MR Egger	53	-0.0652355	0.0347631	0.0663039	Forward cis-MR	EUR
Myocardial infarction	MI	GALNT2	Polypeptide N-acetylgalactosaminyltransferase 2	Oncology	Q10471	OID21423	Simple mode	53	-0.110997	0.0528052	0.040414	Forward cis-MR	EUR
Myocardial infarction	MI	GALNT2	Polypeptide N-acetylgalactosaminyltransferase 2	Oncology	Q10471	OID21423	Weighted median	53	-0.117372	0.0309276	0.000147614	Forward cis-MR	EUR
Myocardial infarction	MI	GALNT2	Polypeptide N-acetylgalactosaminyltransferase 2	Oncology	Q10471	OID21423	Weighted mode	53	-0.10741	0.0309011	0.00103619	Forward cis-MR	EUR
Myocardial infarction	MI	GALNT2	Polypeptide N-acetylgalactosaminyltransferase 2	Oncology	Q10471	OID21423	Inverse variance weighted	53	-0.10472	0.0198038	1.2374e-07	Forward cis-MR	EUR
Stable angina pectoris	SAP	GALNT2	Polypeptide N-acetylgalactosaminyltransferase 2	Oncology	Q10471	OID21423	Inverse variance weighted	53	-0.131354	0.0200115	5.24115e-11	Forward cis-MR	EUR
Stable angina pectoris	SAP	GALNT2	Polypeptide N-acetylgalactosaminyltransferase 2	Oncology	Q10471	OID21423	MR Egger	53	-0.125935	0.0350184	0.000728074	Forward cis-MR	EUR
Stable angina pectoris	SAP	GALNT2	Polypeptide N-acetylgalactosaminyltransferase 2	Oncology	Q10471	OID21423	Simple mode	53	-0.181436	0.0519606	0.000987615	Forward cis-MR	EUR
Stable angina pectoris	SAP	GALNT2	Polypeptide N-acetylgalactosaminyltransferase 2	Oncology	Q10471	OID21423	Weighted median	53	-0.126733	0.0310502	4.47384e-05	Forward cis-MR	EUR
Stable angina pectoris	SAP	GALNT2	Polypeptide N-acetylgalactosaminyltransferase 2	Oncology	Q10471	OID21423	Weighted mode	53	-0.122899	0.0309539	0.000221403	Forward cis-MR	EUR
Subarachnoid hemorrhage	Subarachnoid_Hemorrhage	GHR	Growth hormone receptor	Inflammation_II	P10912	OID30574	Inverse variance weighted	280	0.150004	0.0270666	2.98995e-08	Forward trans-MR	EUR
Subarachnoid hemorrhage	Subarachnoid_Hemorrhage	GHR	Growth hormone receptor	Inflammation_II	P10912	OID30574	MR Egger	280	0.13979	0.0424624	0.00112303	Forward trans-MR	EUR
Subarachnoid hemorrhage	Subarachnoid_Hemorrhage	GHR	Growth hormone receptor	Inflammation_II	P10912	OID30574	Weighted median	280	0.160365	0.0500705	0.00136105	Forward trans-MR	EUR
Subarachnoid hemorrhage	Subarachnoid_Hemorrhage	GHR	Growth hormone receptor	Inflammation_II	P10912	OID30574	Weighted mode	280	0.158561	0.0477249	0.00101157	Forward trans-MR	EUR
Unstable angina pectoris	UAP	GOLM2	Protein CASC4	Neurology	Q6P4E1	OID21044	Inverse variance weighted	90	0.153084	0.0281647	5.47006e-08	Forward trans-MR	EUR
Unstable angina pectoris	UAP	GOLM2	Protein CASC4	Neurology	Q6P4E1	OID21044	MR Egger	90	0.073925	0.0517574	0.156745	Forward trans-MR	EUR
Unstable angina pectoris	UAP	GOLM2	Protein CASC4	Neurology	Q6P4E1	OID21044	Weighted median	90	0.150612	0.0432925	0.000503411	Forward trans-MR	EUR
Unstable angina pectoris	UAP	GOLM2	Protein CASC4	Neurology	Q6P4E1	OID21044	Weighted mode	90	0.130437	0.048984	0.00919555	Forward trans-MR	EUR
Ischemic stroke	IS	GP2	Pancreatic secretory granule membrane major glycoprotein GP2	Cardiometabolic	P55259	OID20090	Inverse variance weighted	146	0.0891015	0.0130129	7.53213e-12	Forward trans-MR	EUR
Ischemic stroke	IS	GP2	Pancreatic secretory granule membrane major glycoprotein GP2	Cardiometabolic	P55259	OID20090	MR Egger	146	0.112533	0.0208839	2.83242e-07	Forward trans-MR	EUR
Ischemic stroke	IS	GP2	Pancreatic secretory granule membrane major glycoprotein GP2	Cardiometabolic	P55259	OID20090	Weighted median	146	0.116039	0.0196723	3.66591e-09	Forward trans-MR	EUR
Ischemic stroke	IS	GP2	Pancreatic secretory granule membrane major glycoprotein GP2	Cardiometabolic	P55259	OID20090	Weighted mode	146	0.111007	0.0185648	1.66527e-08	Forward trans-MR	EUR
Myocardial infarction	MI	GP2	Pancreatic secretory granule membrane major glycoprotein GP2	Cardiometabolic	P55259	OID20090	Inverse variance weighted	146	0.0602517	0.0112907	9.48037e-08	Forward trans-MR	EUR
Myocardial infarction	MI	GP2	Pancreatic secretory granule membrane major glycoprotein GP2	Cardiometabolic	P55259	OID20090	MR Egger	146	0.0694513	0.0182539	0.000209234	Forward trans-MR	EUR
Myocardial infarction	MI	GP2	Pancreatic secretory granule membrane major glycoprotein GP2	Cardiometabolic	P55259	OID20090	Weighted median	146	0.0786959	0.0164636	1.75288e-06	Forward trans-MR	EUR
Myocardial infarction	MI	GP2	Pancreatic secretory granule membrane major glycoprotein GP2	Cardiometabolic	P55259	OID20090	Weighted mode	146	0.0724637	0.0148726	2.85677e-06	Forward trans-MR	EUR
Peripheral arterial disease	PAD	GP2	Pancreatic secretory granule membrane major glycoprotein GP2	Cardiometabolic	P55259	OID20090	Inverse variance weighted	146	0.104108	0.0182407	1.14697e-08	Forward trans-MR	EUR
Peripheral arterial disease	PAD	GP2	Pancreatic secretory granule membrane major glycoprotein GP2	Cardiometabolic	P55259	OID20090	MR Egger	146	0.124298	0.0293924	4.15428e-05	Forward trans-MR	EUR
Peripheral arterial disease	PAD	GP2	Pancreatic secretory granule membrane major glycoprotein GP2	Cardiometabolic	P55259	OID20090	Weighted median	146	0.132709	0.0284478	3.08603e-06	Forward trans-MR	EUR
Peripheral arterial disease	PAD	GP2	Pancreatic secretory granule membrane major glycoprotein GP2	Cardiometabolic	P55259	OID20090	Weighted mode	146	0.135242	0.0238224	7.22011e-08	Forward trans-MR	EUR
Varicose	Varicose	GP2	Pancreatic secretory granule membrane major glycoprotein GP2	Cardiometabolic	P55259	OID20090	Inverse variance weighted	146	0.0862694	0.0124276	3.87308e-12	Forward trans-MR	EUR
Varicose	Varicose	GP2	Pancreatic secretory granule membrane major glycoprotein GP2	Cardiometabolic	P55259	OID20090	MR Egger	146	0.0968748	0.0200685	3.49378e-06	Forward trans-MR	EUR
Varicose	Varicose	GP2	Pancreatic secretory granule membrane major glycoprotein GP2	Cardiometabolic	P55259	OID20090	Weighted median	146	0.0991704	0.0181157	4.3931e-08	Forward trans-MR	EUR
Varicose	Varicose	GP2	Pancreatic secretory granule membrane major glycoprotein GP2	Cardiometabolic	P55259	OID20090	Weighted mode	146	0.0849087	0.0150138	8.00901e-08	Forward trans-MR	EUR
Peripheral arterial disease	PAD	GPNMB	Transmembrane glycoprotein NMB	Cardiometabolic	Q14956	OID20173	Inverse variance weighted	68	0.0933505	0.0177488	1.44425e-07	Forward cis-MR	EUR
Peripheral arterial disease	PAD	GPNMB	Transmembrane glycoprotein NMB	Cardiometabolic	Q14956	OID20173	MR Egger	68	0.0629965	0.0212636	0.0042375	Forward cis-MR	EUR
Peripheral arterial disease	PAD	GPNMB	Transmembrane glycoprotein NMB	Cardiometabolic	Q14956	OID20173	Simple mode	68	0.144273	0.0565175	0.0129734	Forward cis-MR	EUR
Peripheral arterial disease	PAD	GPNMB	Transmembrane glycoprotein NMB	Cardiometabolic	Q14956	OID20173	Weighted median	68	0.061856	0.024196	0.0105745	Forward cis-MR	EUR
Peripheral arterial disease	PAD	GPNMB	Transmembrane glycoprotein NMB	Cardiometabolic	Q14956	OID20173	Weighted mode	68	0.0660415	0.0203627	0.00184407	Forward cis-MR	EUR
Ischemic stroke	IS	GRK5	G protein-coupled receptor kinase 5	Cardiometabolic	P34947	OID20066	Inverse variance weighted	19	-0.265345	0.0350613	3.78962e-14	Forward trans-MR	EUR
Ischemic stroke	IS	GRK5	G protein-coupled receptor kinase 5	Cardiometabolic	P34947	OID20066	MR Egger	19	-0.306289	0.0548087	3.26318e-05	Forward trans-MR	EUR
Ischemic stroke	IS	GRK5	G protein-coupled receptor kinase 5	Cardiometabolic	P34947	OID20066	Weighted median	19	-0.279582	0.0474679	3.86373e-09	Forward trans-MR	EUR
Ischemic stroke	IS	GRK5	G protein-coupled receptor kinase 5	Cardiometabolic	P34947	OID20066	Weighted mode	19	-0.281309	0.048103	1.54071e-05	Forward trans-MR	EUR
Ischemic stroke	IS	GRK5	G protein-coupled receptor kinase 5	Cardiometabolic	P34947	OID20066	MR Egger	18	-0.285411	0.0567824	0.000124088	Forward cis-MR	EUR
Ischemic stroke	IS	GRK5	G protein-coupled receptor kinase 5	Cardiometabolic	P34947	OID20066	Simple mode	18	-0.304104	0.078812	0.00125995	Forward cis-MR	EUR
Ischemic stroke	IS	GRK5	G protein-coupled receptor kinase 5	Cardiometabolic	P34947	OID20066	Weighted median	18	-0.280061	0.0496899	1.7386e-08	Forward cis-MR	EUR
Ischemic stroke	IS	GRK5	G protein-coupled receptor kinase 5	Cardiometabolic	P34947	OID20066	Weighted mode	18	-0.280362	0.0498164	3.01226e-05	Forward cis-MR	EUR
Ischemic stroke	IS	GRK5	G protein-coupled receptor kinase 5	Cardiometabolic	P34947	OID20066	Inverse variance weighted	18	-0.27244	0.0353133	1.21043e-14	Forward cis-MR	EUR
Angina pectoris	Angina	GRN	Progranulin	Neurology	P28799	OID21159	Inverse variance weighted	206	0.0912817	0.0118328	1.21644e-14	Forward trans-MR	EUR
Angina pectoris	Angina	GRN	Progranulin	Neurology	P28799	OID21159	MR Egger	206	0.105111	0.0191378	1.17272e-07	Forward trans-MR	EUR
Angina pectoris	Angina	GRN	Progranulin	Neurology	P28799	OID21159	Weighted median	206	0.0925697	0.0193182	1.65257e-06	Forward trans-MR	EUR
Angina pectoris	Angina	GRN	Progranulin	Neurology	P28799	OID21159	Weighted mode	206	0.144276	0.0344957	4.27384e-05	Forward trans-MR	EUR
Myocardial infarction	MI	GRN	Progranulin	Neurology	P28799	OID21159	Inverse variance weighted	206	0.101358	0.0132592	2.10082e-14	Forward trans-MR	EUR
Myocardial infarction	MI	GRN	Progranulin	Neurology	P28799	OID21159	MR Egger	206	0.124664	0.0213912	2.16606e-08	Forward trans-MR	EUR
Myocardial infarction	MI	GRN	Progranulin	Neurology	P28799	OID21159	Weighted median	206	0.12071	0.0196978	8.89334e-10	Forward trans-MR	EUR
Myocardial infarction	MI	GRN	Progranulin	Neurology	P28799	OID21159	Weighted mode	206	0.13549	0.0221202	4.55535e-09	Forward trans-MR	EUR
Stable angina pectoris	SAP	GRN	Progranulin	Neurology	P28799	OID21159	Inverse variance weighted	203	0.111499	0.0133787	7.8129e-17	Forward trans-MR	EUR
Stable angina pectoris	SAP	GRN	Progranulin	Neurology	P28799	OID21159	MR Egger	203	0.124234	0.0216411	3.4401e-08	Forward trans-MR	EUR
Stable angina pectoris	SAP	GRN	Progranulin	Neurology	P28799	OID21159	Weighted median	203	0.126834	0.0195302	8.3452e-11	Forward trans-MR	EUR
Stable angina pectoris	SAP	GRN	Progranulin	Neurology	P28799	OID21159	Weighted mode	203	0.181808	0.0274346	3.05042e-10	Forward trans-MR	EUR
Stable angina pectoris	SAP	GSTT2B	Glutathione S-transferase theta-2B	Neurology_II	P0CG30	OID31097	Inverse variance weighted	198	0.0392983	0.00729211	7.07913e-08	Forward trans-MR	EUR
Stable angina pectoris	SAP	GSTT2B	Glutathione S-transferase theta-2B	Neurology_II	P0CG30	OID31097	MR Egger	198	0.0277864	0.010037	0.00617368	Forward trans-MR	EUR
Stable angina pectoris	SAP	GSTT2B	Glutathione S-transferase theta-2B	Neurology_II	P0CG30	OID31097	Weighted median	198	0.0332068	0.0111977	0.00302193	Forward trans-MR	EUR
Stable angina pectoris	SAP	GSTT2B	Glutathione S-transferase theta-2B	Neurology_II	P0CG30	OID31097	Weighted mode	198	0.042836	0.0091063	4.7936e-06	Forward trans-MR	EUR
Stable angina pectoris	SAP	GSTT2B	Glutathione S-transferase theta-2B	Neurology_II	P0CG30	OID31097	Inverse variance weighted	196	0.0388571	0.00728341	9.55369e-08	Forward cis-MR	EUR
Stable angina pectoris	SAP	GSTT2B	Glutathione S-transferase theta-2B	Neurology_II	P0CG30	OID31097	MR Egger	196	0.028551	0.0100641	0.00503885	Forward cis-MR	EUR
Stable angina pectoris	SAP	GSTT2B	Glutathione S-transferase theta-2B	Neurology_II	P0CG30	OID31097	Simple mode	196	0.0370307	0.0226086	0.103054	Forward cis-MR	EUR
Stable angina pectoris	SAP	GSTT2B	Glutathione S-transferase theta-2B	Neurology_II	P0CG30	OID31097	Weighted median	196	0.0331889	0.0110725	0.0027228	Forward cis-MR	EUR
Stable angina pectoris	SAP	GSTT2B	Glutathione S-transferase theta-2B	Neurology_II	P0CG30	OID31097	Weighted mode	196	0.0428313	0.00863233	1.51769e-06	Forward cis-MR	EUR
Cardiac valvular disease	Cardiac_Valvular_Disease	GYS1	Glycogen [starch] synthase, muscle	Cardiometabolic	P13807	OID20097	Inverse variance weighted	186	-0.0677825	0.0117773	8.64629e-09	Forward trans-MR	EUR
Cardiac valvular disease	Cardiac_Valvular_Disease	GYS1	Glycogen [starch] synthase, muscle	Cardiometabolic	P13807	OID20097	MR Egger	186	-0.0461741	0.0252629	0.069208	Forward trans-MR	EUR
Cardiac valvular disease	Cardiac_Valvular_Disease	GYS1	Glycogen [starch] synthase, muscle	Cardiometabolic	P13807	OID20097	Weighted median	186	-0.0600802	0.0196771	0.00226336	Forward trans-MR	EUR
Cardiac valvular disease	Cardiac_Valvular_Disease	GYS1	Glycogen [starch] synthase, muscle	Cardiometabolic	P13807	OID20097	Weighted mode	186	-0.0669765	0.0193464	0.000665997	Forward trans-MR	EUR
Chronic heart failure	CHF	GYS1	Glycogen [starch] synthase, muscle	Cardiometabolic	P13807	OID20097	Inverse variance weighted	186	-0.161998	0.0161041	8.34861e-24	Forward trans-MR	EUR
Chronic heart failure	CHF	GYS1	Glycogen [starch] synthase, muscle	Cardiometabolic	P13807	OID20097	MR Egger	186	-0.117192	0.035313	0.00109022	Forward trans-MR	EUR
Chronic heart failure	CHF	GYS1	Glycogen [starch] synthase, muscle	Cardiometabolic	P13807	OID20097	Weighted median	186	-0.140909	0.0243741	7.42098e-09	Forward trans-MR	EUR
Chronic heart failure	CHF	GYS1	Glycogen [starch] synthase, muscle	Cardiometabolic	P13807	OID20097	Weighted mode	186	-0.10603	0.0357163	0.00338687	Forward trans-MR	EUR
Ischemic stroke	IS	GYS1	Glycogen [starch] synthase, muscle	Cardiometabolic	P13807	OID20097	Inverse variance weighted	186	-0.160874	0.0161331	2.02784e-23	Forward trans-MR	EUR
Ischemic stroke	IS	GYS1	Glycogen [starch] synthase, muscle	Cardiometabolic	P13807	OID20097	MR Egger	186	-0.108747	0.0351817	0.00230484	Forward trans-MR	EUR
Ischemic stroke	IS	GYS1	Glycogen [starch] synthase, muscle	Cardiometabolic	P13807	OID20097	Weighted median	186	-0.151581	0.0254221	2.48287e-09	Forward trans-MR	EUR
Ischemic stroke	IS	GYS1	Glycogen [starch] synthase, muscle	Cardiometabolic	P13807	OID20097	Weighted mode	186	-0.125742	0.0317301	0.000105657	Forward trans-MR	EUR
Peripheral arterial disease	PAD	GYS1	Glycogen [starch] synthase, muscle	Cardiometabolic	P13807	OID20097	Inverse variance weighted	186	-0.163271	0.020112	4.73537e-16	Forward trans-MR	EUR
Peripheral arterial disease	PAD	GYS1	Glycogen [starch] synthase, muscle	Cardiometabolic	P13807	OID20097	MR Egger	186	-0.085774	0.0439298	0.0523931	Forward trans-MR	EUR
Peripheral arterial disease	PAD	GYS1	Glycogen [starch] synthase, muscle	Cardiometabolic	P13807	OID20097	Weighted median	186	-0.14874	0.0340461	1.24943e-05	Forward trans-MR	EUR
Peripheral arterial disease	PAD	GYS1	Glycogen [starch] synthase, muscle	Cardiometabolic	P13807	OID20097	Weighted mode	186	-0.134408	0.0434951	0.00230914	Forward trans-MR	EUR
Varicose	Varicose	GYS1	Glycogen [starch] synthase, muscle	Cardiometabolic	P13807	OID20097	Inverse variance weighted	186	-0.124312	0.0146847	2.552e-17	Forward trans-MR	EUR
Varicose	Varicose	GYS1	Glycogen [starch] synthase, muscle	Cardiometabolic	P13807	OID20097	MR Egger	186	-0.0459643	0.0318172	0.150261	Forward trans-MR	EUR
Varicose	Varicose	GYS1	Glycogen [starch] synthase, muscle	Cardiometabolic	P13807	OID20097	Weighted median	186	-0.110201	0.0212283	2.08924e-07	Forward trans-MR	EUR
Varicose	Varicose	GYS1	Glycogen [starch] synthase, muscle	Cardiometabolic	P13807	OID20097	Weighted mode	186	-0.0617881	0.0330784	0.0633534	Forward trans-MR	EUR
Angina pectoris	Angina	GZMA	Granzyme A	Inflammation	P12544	OID20663	Inverse variance weighted	151	0.103877	0.0181178	9.84394e-09	Forward trans-MR	EUR
Angina pectoris	Angina	GZMA	Granzyme A	Inflammation	P12544	OID20663	MR Egger	151	0.110891	0.0419519	0.0090885	Forward trans-MR	EUR
Angina pectoris	Angina	GZMA	Granzyme A	Inflammation	P12544	OID20663	Weighted median	151	0.123035	0.022493	4.5025e-08	Forward trans-MR	EUR
Angina pectoris	Angina	GZMA	Granzyme A	Inflammation	P12544	OID20663	Weighted mode	151	0.119883	0.036066	0.00111533	Forward trans-MR	EUR
Ischemic stroke	IS	GZMA	Granzyme A	Inflammation	P12544	OID20663	Inverse variance weighted	151	-0.14785	0.0274473	7.17642e-08	Forward trans-MR	EUR
Ischemic stroke	IS	GZMA	Granzyme A	Inflammation	P12544	OID20663	MR Egger	151	-0.280774	0.062888	1.57375e-05	Forward trans-MR	EUR
Ischemic stroke	IS	GZMA	Granzyme A	Inflammation	P12544	OID20663	Weighted median	151	-0.153963	0.0327009	2.49899e-06	Forward trans-MR	EUR
Ischemic stroke	IS	GZMA	Granzyme A	Inflammation	P12544	OID20663	Weighted mode	151	-0.153744	0.0602265	0.0116862	Forward trans-MR	EUR
Stable angina pectoris	SAP	GZMA	Granzyme A	Inflammation	P12544	OID20663	Inverse variance weighted	146	0.138619	0.0183628	4.38944e-14	Forward trans-MR	EUR
Stable angina pectoris	SAP	GZMA	Granzyme A	Inflammation	P12544	OID20663	MR Egger	146	0.147462	0.0422288	0.000636984	Forward trans-MR	EUR
Stable angina pectoris	SAP	GZMA	Granzyme A	Inflammation	P12544	OID20663	Weighted median	146	0.140034	0.0261825	8.87375e-08	Forward trans-MR	EUR
Stable angina pectoris	SAP	GZMA	Granzyme A	Inflammation	P12544	OID20663	Weighted mode	146	0.121601	0.0359601	0.000926567	Forward trans-MR	EUR
Atrial flutter/fibrillation	Atrial_Flutter	HBEGF	Proheparin-binding EGF-like growth factor [Cleaved into: Heparin-binding EGF-like growth factor	Oncology	Q99075	OID21465	Inverse variance weighted	111	0.124754	0.0229481	5.4381e-08	Forward trans-MR	EUR
Atrial flutter/fibrillation	Atrial_Flutter	HBEGF	Proheparin-binding EGF-like growth factor [Cleaved into: Heparin-binding EGF-like growth factor	Oncology	Q99075	OID21465	MR Egger	111	0.133579	0.0562151	0.0192367	Forward trans-MR	EUR
Atrial flutter/fibrillation	Atrial_Flutter	HBEGF	Proheparin-binding EGF-like growth factor [Cleaved into: Heparin-binding EGF-like growth factor	Oncology	Q99075	OID21465	Weighted median	111	0.112376	0.0340606	0.000969272	Forward trans-MR	EUR
Atrial flutter/fibrillation	Atrial_Flutter	HBEGF	Proheparin-binding EGF-like growth factor [Cleaved into: Heparin-binding EGF-like growth factor	Oncology	Q99075	OID21465	Weighted mode	111	0.172109	0.0787387	0.0309485	Forward trans-MR	EUR
Peripheral arterial disease	PAD	HCG22	Protein PBMUCL2	Cardiometabolic_II	E2RYF7	OID30088	Inverse variance weighted	165	-0.163314	0.0298105	4.29211e-08	Forward trans-MR	EUR
Peripheral arterial disease	PAD	HCG22	Protein PBMUCL2	Cardiometabolic_II	E2RYF7	OID30088	MR Egger	165	0.00846522	0.0523784	0.871808	Forward trans-MR	EUR
Peripheral arterial disease	PAD	HCG22	Protein PBMUCL2	Cardiometabolic_II	E2RYF7	OID30088	Weighted median	165	-0.0955072	0.0344711	0.00559452	Forward trans-MR	EUR
Peripheral arterial disease	PAD	HCG22	Protein PBMUCL2	Cardiometabolic_II	E2RYF7	OID30088	Weighted mode	165	-0.103669	0.0425379	0.0158747	Forward trans-MR	EUR
Cardiac valvular disease	Cardiac_Valvular_Disease	HEPH	Hephaestin	Cardiometabolic_II	Q9BQS7	OID30337	Inverse variance weighted	59	-0.127975	0.0212174	1.62338e-09	Forward trans-MR	EUR
Cardiac valvular disease	Cardiac_Valvular_Disease	HEPH	Hephaestin	Cardiometabolic_II	Q9BQS7	OID30337	MR Egger	59	-0.116354	0.0366441	0.0024155	Forward trans-MR	EUR
Cardiac valvular disease	Cardiac_Valvular_Disease	HEPH	Hephaestin	Cardiometabolic_II	Q9BQS7	OID30337	Weighted median	59	-0.126735	0.0285235	8.86413e-06	Forward trans-MR	EUR
Cardiac valvular disease	Cardiac_Valvular_Disease	HEPH	Hephaestin	Cardiometabolic_II	Q9BQS7	OID30337	Weighted mode	59	-0.11573	0.0267234	5.96512e-05	Forward trans-MR	EUR
Unstable angina pectoris	UAP	HJV	Hemojuvelin	Neurology_II	Q6ZVN8	OID31006	Inverse variance weighted	12	0.500427	0.0731821	8.02477e-12	Forward trans-MR	EUR
Unstable angina pectoris	UAP	HJV	Hemojuvelin	Neurology_II	Q6ZVN8	OID31006	MR Egger	12	0.428795	0.132912	0.0090799	Forward trans-MR	EUR
Unstable angina pectoris	UAP	HJV	Hemojuvelin	Neurology_II	Q6ZVN8	OID31006	Weighted median	12	0.566453	0.0931492	1.1933e-09	Forward trans-MR	EUR
Unstable angina pectoris	UAP	HJV	Hemojuvelin	Neurology_II	Q6ZVN8	OID31006	Weighted mode	12	0.517933	0.104868	0.000443344	Forward trans-MR	EUR
Dilated cardiomyopathy	Dilated_Cardiomyopathy	HLA-A	HLA class I histocompatibility antigen, A alpha chain	Neurology_II	P04439	OID31048	Inverse variance weighted	582	-0.0611287	0.0108586	1.80734e-08	Forward trans-MR	EUR
Dilated cardiomyopathy	Dilated_Cardiomyopathy	HLA-A	HLA class I histocompatibility antigen, A alpha chain	Neurology_II	P04439	OID31048	MR Egger	582	-0.0610398	0.0167917	0.000302538	Forward trans-MR	EUR
Dilated cardiomyopathy	Dilated_Cardiomyopathy	HLA-A	HLA class I histocompatibility antigen, A alpha chain	Neurology_II	P04439	OID31048	Weighted median	582	-0.0908035	0.0170596	1.02218e-07	Forward trans-MR	EUR
Dilated cardiomyopathy	Dilated_Cardiomyopathy	HLA-A	HLA class I histocompatibility antigen, A alpha chain	Neurology_II	P04439	OID31048	Weighted mode	582	-0.0886706	0.0168837	2.11587e-07	Forward trans-MR	EUR
Ischemic stroke	IS	HLA-A	HLA class I histocompatibility antigen, A alpha chain	Neurology_II	P04439	OID31048	Inverse variance weighted	656	0.0503679	0.00511311	6.80434e-23	Forward trans-MR	EUR
Ischemic stroke	IS	HLA-A	HLA class I histocompatibility antigen, A alpha chain	Neurology_II	P04439	OID31048	MR Egger	656	0.0331834	0.00794513	3.36081e-05	Forward trans-MR	EUR
Ischemic stroke	IS	HLA-A	HLA class I histocompatibility antigen, A alpha chain	Neurology_II	P04439	OID31048	Weighted median	656	0.0637011	0.00788023	6.28529e-16	Forward trans-MR	EUR
Ischemic stroke	IS	HLA-A	HLA class I histocompatibility antigen, A alpha chain	Neurology_II	P04439	OID31048	Weighted mode	656	0.0695084	0.00852655	1.82264e-15	Forward trans-MR	EUR
Pericarditis	Pericarditis	HLA-A	HLA class I histocompatibility antigen, A alpha chain	Neurology_II	P04439	OID31048	Inverse variance weighted	656	0.0753742	0.0104682	6.00889e-13	Forward trans-MR	EUR
Pericarditis	Pericarditis	HLA-A	HLA class I histocompatibility antigen, A alpha chain	Neurology_II	P04439	OID31048	MR Egger	656	0.0570431	0.016302	0.000498411	Forward trans-MR	EUR
Pericarditis	Pericarditis	HLA-A	HLA class I histocompatibility antigen, A alpha chain	Neurology_II	P04439	OID31048	Weighted median	656	0.0732604	0.0170622	1.75693e-05	Forward trans-MR	EUR
Pericarditis	Pericarditis	HLA-A	HLA class I histocompatibility antigen, A alpha chain	Neurology_II	P04439	OID31048	Weighted mode	656	0.0912764	0.0214658	2.42505e-05	Forward trans-MR	EUR
Peripheral arterial disease	PAD	HLA-A	HLA class I histocompatibility antigen, A alpha chain	Neurology_II	P04439	OID31048	Inverse variance weighted	656	0.0679421	0.00718425	3.16604e-21	Forward trans-MR	EUR
Peripheral arterial disease	PAD	HLA-A	HLA class I histocompatibility antigen, A alpha chain	Neurology_II	P04439	OID31048	MR Egger	656	0.0561511	0.011221	7.22246e-07	Forward trans-MR	EUR
Peripheral arterial disease	PAD	HLA-A	HLA class I histocompatibility antigen, A alpha chain	Neurology_II	P04439	OID31048	Weighted median	656	0.0894692	0.0111107	8.10835e-16	Forward trans-MR	EUR
Peripheral arterial disease	PAD	HLA-A	HLA class I histocompatibility antigen, A alpha chain	Neurology_II	P04439	OID31048	Weighted mode	656	0.121541	0.0123775	2.52385e-21	Forward trans-MR	EUR
Varicose	Varicose	HLA-A	HLA class I histocompatibility antigen, A alpha chain	Neurology_II	P04439	OID31048	Inverse variance weighted	656	-0.0751887	0.00460936	8.08327e-60	Forward trans-MR	EUR
Varicose	Varicose	HLA-A	HLA class I histocompatibility antigen, A alpha chain	Neurology_II	P04439	OID31048	MR Egger	656	-0.074099	0.00720212	4.10478e-23	Forward trans-MR	EUR
Varicose	Varicose	HLA-A	HLA class I histocompatibility antigen, A alpha chain	Neurology_II	P04439	OID31048	Weighted median	656	-0.0975416	0.00645617	1.42841e-51	Forward trans-MR	EUR
Varicose	Varicose	HLA-A	HLA class I histocompatibility antigen, A alpha chain	Neurology_II	P04439	OID31048	Weighted mode	656	-0.098629	0.00697519	8.26594e-40	Forward trans-MR	EUR
Varicose	Varicose	HLA-A	HLA class I histocompatibility antigen, A alpha chain	Neurology_II	P04439	OID31048	Inverse variance weighted	207	-0.0597085	0.00604251	5.01176e-23	Forward cis-MR	EUR
Varicose	Varicose	HLA-A	HLA class I histocompatibility antigen, A alpha chain	Neurology_II	P04439	OID31048	MR Egger	207	-0.0626441	0.0152946	6.0543e-05	Forward cis-MR	EUR
Varicose	Varicose	HLA-A	HLA class I histocompatibility antigen, A alpha chain	Neurology_II	P04439	OID31048	Simple mode	207	-0.0657706	0.020601	0.00163098	Forward cis-MR	EUR
Varicose	Varicose	HLA-A	HLA class I histocompatibility antigen, A alpha chain	Neurology_II	P04439	OID31048	Weighted median	207	-0.0810619	0.00941684	7.42248e-18	Forward cis-MR	EUR
Varicose	Varicose	HLA-A	HLA class I histocompatibility antigen, A alpha chain	Neurology_II	P04439	OID31048	Weighted mode	207	-0.0897663	0.00819731	2.73038e-22	Forward cis-MR	EUR
Cardiac valvular disease	Cardiac_Valvular_Disease	HLA-E	HLA class I histocompatibility antigen, alpha chain E	Inflammation	P13747	OID20532	Inverse variance weighted	249	0.0665619	0.00897235	1.18401e-13	Forward trans-MR	EUR
Cardiac valvular disease	Cardiac_Valvular_Disease	HLA-E	HLA class I histocompatibility antigen, alpha chain E	Inflammation	P13747	OID20532	MR Egger	249	0.0655034	0.0164391	8.90037e-05	Forward trans-MR	EUR
Cardiac valvular disease	Cardiac_Valvular_Disease	HLA-E	HLA class I histocompatibility antigen, alpha chain E	Inflammation	P13747	OID20532	Weighted median	249	0.0701342	0.0130263	7.28333e-08	Forward trans-MR	EUR
Cardiac valvular disease	Cardiac_Valvular_Disease	HLA-E	HLA class I histocompatibility antigen, alpha chain E	Inflammation	P13747	OID20532	Weighted mode	249	0.0714177	0.0144745	1.47821e-06	Forward trans-MR	EUR
Ischemic stroke	IS	HLA-E	HLA class I histocompatibility antigen, alpha chain E	Inflammation	P13747	OID20532	Inverse variance weighted	249	0.143662	0.0121027	1.68941e-32	Forward trans-MR	EUR
Ischemic stroke	IS	HLA-E	HLA class I histocompatibility antigen, alpha chain E	Inflammation	P13747	OID20532	MR Egger	249	0.132752	0.0218745	4.81849e-09	Forward trans-MR	EUR
Ischemic stroke	IS	HLA-E	HLA class I histocompatibility antigen, alpha chain E	Inflammation	P13747	OID20532	Weighted median	249	0.162683	0.0164913	5.91633e-23	Forward trans-MR	EUR
Ischemic stroke	IS	HLA-E	HLA class I histocompatibility antigen, alpha chain E	Inflammation	P13747	OID20532	Weighted mode	249	0.184612	0.0213067	5.94562e-16	Forward trans-MR	EUR
Ischemic stroke	IS	HLA-E	HLA class I histocompatibility antigen, alpha chain E	Inflammation	P13747	OID20532	MR Egger	92	0.156389	0.0377608	7.76657e-05	Forward cis-MR	EUR
Ischemic stroke	IS	HLA-E	HLA class I histocompatibility antigen, alpha chain E	Inflammation	P13747	OID20532	Simple mode	92	0.12434	0.0459419	0.00812068	Forward cis-MR	EUR
Ischemic stroke	IS	HLA-E	HLA class I histocompatibility antigen, alpha chain E	Inflammation	P13747	OID20532	Weighted median	92	0.120542	0.0234127	2.62462e-07	Forward cis-MR	EUR
Ischemic stroke	IS	HLA-E	HLA class I histocompatibility antigen, alpha chain E	Inflammation	P13747	OID20532	Weighted mode	92	0.14934	0.0261542	1.40398e-07	Forward cis-MR	EUR
Ischemic stroke	IS	HLA-E	HLA class I histocompatibility antigen, alpha chain E	Inflammation	P13747	OID20532	Inverse variance weighted	92	0.111816	0.016931	3.99615e-11	Forward cis-MR	EUR
Peripheral arterial disease	PAD	HLA-E	HLA class I histocompatibility antigen, alpha chain E	Inflammation	P13747	OID20532	Inverse variance weighted	249	0.191622	0.0189178	4.1001e-24	Forward trans-MR	EUR
Peripheral arterial disease	PAD	HLA-E	HLA class I histocompatibility antigen, alpha chain E	Inflammation	P13747	OID20532	MR Egger	249	0.17997	0.0342351	3.17059e-07	Forward trans-MR	EUR
Peripheral arterial disease	PAD	HLA-E	HLA class I histocompatibility antigen, alpha chain E	Inflammation	P13747	OID20532	Weighted median	249	0.246972	0.0238426	3.83225e-25	Forward trans-MR	EUR
Peripheral arterial disease	PAD	HLA-E	HLA class I histocompatibility antigen, alpha chain E	Inflammation	P13747	OID20532	Weighted mode	249	0.320591	0.0281501	1.89982e-24	Forward trans-MR	EUR
Peripheral arterial disease	PAD	HLA-E	HLA class I histocompatibility antigen, alpha chain E	Inflammation	P13747	OID20532	Inverse variance weighted	92	0.174254	0.0262186	3.00706e-11	Forward cis-MR	EUR
Peripheral arterial disease	PAD	HLA-E	HLA class I histocompatibility antigen, alpha chain E	Inflammation	P13747	OID20532	MR Egger	92	0.230029	0.0587935	0.000177111	Forward cis-MR	EUR
Peripheral arterial disease	PAD	HLA-E	HLA class I histocompatibility antigen, alpha chain E	Inflammation	P13747	OID20532	Simple mode	92	0.185328	0.0798363	0.0225016	Forward cis-MR	EUR
Peripheral arterial disease	PAD	HLA-E	HLA class I histocompatibility antigen, alpha chain E	Inflammation	P13747	OID20532	Weighted median	92	0.207831	0.0347678	2.26323e-09	Forward cis-MR	EUR
Peripheral arterial disease	PAD	HLA-E	HLA class I histocompatibility antigen, alpha chain E	Inflammation	P13747	OID20532	Weighted mode	92	0.279663	0.048333	1.00899e-07	Forward cis-MR	EUR
Varicose	Varicose	HLA-E	HLA class I histocompatibility antigen, alpha chain E	Inflammation	P13747	OID20532	Inverse variance weighted	249	-0.105118	0.0130449	7.7454e-16	Forward trans-MR	EUR
Varicose	Varicose	HLA-E	HLA class I histocompatibility antigen, alpha chain E	Inflammation	P13747	OID20532	MR Egger	249	-0.169928	0.0229986	2.28277e-12	Forward trans-MR	EUR
Varicose	Varicose	HLA-E	HLA class I histocompatibility antigen, alpha chain E	Inflammation	P13747	OID20532	Weighted median	249	-0.141509	0.0144964	1.64387e-22	Forward trans-MR	EUR
Varicose	Varicose	HLA-E	HLA class I histocompatibility antigen, alpha chain E	Inflammation	P13747	OID20532	Weighted mode	249	-0.170724	0.0184738	1.14496e-17	Forward trans-MR	EUR
Varicose	Varicose	HLA-E	HLA class I histocompatibility antigen, alpha chain E	Inflammation	P13747	OID20532	Inverse variance weighted	92	-0.108102	0.0194586	2.76882e-08	Forward cis-MR	EUR
Varicose	Varicose	HLA-E	HLA class I histocompatibility antigen, alpha chain E	Inflammation	P13747	OID20532	MR Egger	92	-0.147501	0.0434009	0.00101092	Forward cis-MR	EUR
Varicose	Varicose	HLA-E	HLA class I histocompatibility antigen, alpha chain E	Inflammation	P13747	OID20532	Simple mode	92	-0.1342	0.0423407	0.00208031	Forward cis-MR	EUR
Varicose	Varicose	HLA-E	HLA class I histocompatibility antigen, alpha chain E	Inflammation	P13747	OID20532	Weighted median	92	-0.137263	0.0190906	6.47492e-13	Forward cis-MR	EUR
Varicose	Varicose	HLA-E	HLA class I histocompatibility antigen, alpha chain E	Inflammation	P13747	OID20532	Weighted mode	92	-0.15232	0.0192206	5.47934e-12	Forward cis-MR	EUR
Unstable angina pectoris	UAP	HPGDS	Hematopoietic prostaglandin D synthase	Oncology	O60760	OID21266	Inverse variance weighted	111	-0.0882042	0.0159317	3.08756e-08	Forward trans-MR	EUR
Unstable angina pectoris	UAP	HPGDS	Hematopoietic prostaglandin D synthase	Oncology	O60760	OID21266	MR Egger	111	-0.0841147	0.0212776	0.00013735	Forward trans-MR	EUR
[truncated: 1,108 more rows]

## Sheet: Table S6
Supplementary Table 6: Full results for reverse-MR in cardiovascular disease
[truncated: 75 more rows]

[truncated: 11 more sheets: Table S7, Table S8, Table S9, Table S10, Table S11, Table S12, Table S13, Table S14, Table S15, Table S16, Table S17]
